# Supplementary material for: Vertical assemblage of the holoplanktonic mollusks (Pteropoda and Pterotracheoidea: Carinaiidae, Pterotracheidae) in the Campeche Canyon, southern Gulf of Mexico, during a “Nortes” season
Source: PeerJ. 2025 Mar 31;13:e19118. doi: 10.7717/peerj.19118 (PMC11967430; doi:10.7717/peerj.19118)
Supplement: Supplemental Information 3 [file peerj-13-19118-s003.csv]

Station	Sampling_depth (m)	Heliconoides inflatus	Limacina trochiformis	Limacina bulimoides	Limacina lesueurii	Cavolinia inflexa	Cavolinia uncinata	Diacavolinia constricta	Diacavolinia limbata	Diacavolinia longirostris	Diacavolinia stangulata	Dicria major	Telodiacria danae	Clio cuspidata	Clio pyramidata	Creceis acicula	Creceis conica	Creceis virgula	Hyalocylis striata	Styliola subula	Cymbulia peronii	Desmopterus papilio	Peracle diversa	Peracle bispinosa	Peracle reticulata	Clione limacina	Paraclione longicaudata	Thliptodon diaphanus	Cliopsis krohnii	Pneumoderma violaceum	Pneumodermopsis macrochira	Schizobrachium polycotylum	Spongiobranchaea intermedia	Oxygyrus inflatus	Firoloida desmarestia	Carinaria pseudorugosa	Pterotrachea hippocampus
1	10	9.39	8.5	2.68	36.24	0	0.89	0	0	0	0	0	3.13	0	0	0.89	10.74	0	1.79	8.05	0	0.45	0	0	2.68	0	0	0	0	0.45	0	0	0	1.34	2.68	0	0
1	50	96.3	33.54	0.27	13.8	17.04	0	0	0	0	1.35	0	13.25	0	0	4.33	13.8	0	4.87	5.68	0	0	0	0	0	0	0	0	0	1.89	0	0	0	0	0.54	0	0
1	100	0.77	1.03	0.52	2.58	3.35	1.03	0	0	0	0	0	0.26	0.26	0.52	0	0.26	0	5.16	0.52	0.26	0.52	0	0	1.03	0	0	0	0	0.26	0	0	0	0	2.06	0.52	0
1	200	0.51	0.17	0.23	0.29	0.06	0	0	0	0	0	0	0.06	0	0	0	0.11	0	0	0.06	0	0.23	0	0.11	0	0	0	0	0	0	0	0	0	0	1.03	0	0
3	10	5.14	7.43	0	1.14	1.71	0	0	0	0	0	0	7.43	0	0	0	9.15	0	21.72	4	0	0.57	0	0	1.14	0	0	0	0	2.86	0	0	0	0.57	7.43	0	0
3	50	22.47	2.95	0.74	2.95	1.47	0.37	0	0	0	0	0	1.1	0	0	0.37	2.58	0.37	2.21	2.21	0	3.68	0	0	1.47	0	0	0.74	0	0.74	0	0	0	0	8.84	0	0
3	100	8.42	1.12	0.28	0.84	0.84	0	0	0	0	0	0	0.28	0	0	0	1.12	0	0.56	0	0	6.18	0	0	0.56	0	0	0.56	0.28	0.56	0	0	0	0.28	1.12	0	0
5	10	0	22.87	0	0	36.18	0	0	0	0	0	0	0	0	0	0	20.38	0	0	0	0	0	0	0	0	0	0	0	0	0	0	0	0	1.25	0.83	0	0
5	50	0.34	22.97	0	0	48.35	7.54	0	0	0	1.37	0.34	4.8	0	0	1.37	37.38	0	0	0	0	2.06	0	0	0	0	0	0	0	0	0	0	0	0	3.09	0	0
5	100	0.17	50.09	0	0.17	3.2	0.34	0.17	0	0	0	0	0	0	0	0	8.1	0	0	0	0	4.72	0	0	0.17	0	0.17	0.17	0	0.17	0	0	0	0	0	0	0
5	200	0.16	0.44	0.04	0	0.16	0	0	0	0	0	0	0.12	0	0	1.25	1.09	0	0.44	0.04	0	0.24	0	0	0	0	0	0	0	0.32	0	0	0	0	0	0	0
6	10	0	23.49	0	0	0	0	0	0	0	0	0	0	0	0	105.03	5.53	0	0	0	0	2.76	0	0	0	0	0	0	0	0	0	0	0	0	0	0	0
7	10	2.46	11.08	0	0	3.08	0	0	0	0	0	0	0	0	0	0	19.69	0	0	0.62	0	0	0	0	0.62	0	0	0	0	0	0	0	0	0	0	0	0
13	10	40.73	67.88	0	0	17.92	2.17	0	0	0.54	2.17	0	6.52	0	0	5.43	33.67	0	2.72	2.17	0	0	0	0	0	0	0	0	0	0	0	0	0	0.54	3.8	0	0
13	50	77.92	13.97	0.37	5.15	4.78	0	0	0	0	0	0	0	0	0	0	21.68	0	17.27	2.57	0	4.41	0	0	1.47	0	0	0.37	0	1.1	0	0	0	0	0	0	0
13	100	11.83	1.38	0.83	3.85	2.75	0.55	0.28	0	0	0	0	0	0	0	0	1.1	0	0.28	2.75	0	2.75	0	0	0.55	0	0	0.83	0	1.38	0	0	0	0	0	0	0
13	200	1.03	0.41	0	0.41	0	0	0	0	0	0	0	0	0	0	0.41	1.44	0	0.41	0	0	0.21	0	0	0	0	0	0	0	0.21	0	0	0	0	0	0	0
15	10	0	4.09	0	0	0.51	0	0	0	0	0	0	0	0	0	4.09	21.97	0	0	0	0	0	0	0	0	0	0	0	0	0	0	0	0	0	0	0	0
15	50	0	0.74	0	0	0.49	0	0	0	0	0	0	0.99	0	0	0	8.63	0	0	0	0	1.23	0	0	0	0	0	0.49	0	0	0	0	0	0	1.73	0	0
15	100	0	6.52	0	0	0.41	0	0	0	0	0	0	0	0	0	0.2	4.89	0	3.67	0	0	3.67	0	0	2.65	0	0	0	0	0	0	0	0	0	0.41	0.82	0
17	10	0	162.05	0	0	82.55	0	0	0	0	3.06	0	0	0	0	18.34	51.98	0	0	0	0	0	0	0	0	0	3.06	0	0	0	0	0	0	3.06	0	0	0
17	50	0	10.31	0	0	0.3	0	0	0.61	0.61	0	0	0.61	0	0	4.85	23.36	0	0	0.3	0	0.3	0	0	0	0	0	0	0	0	0	0.3	0	0	0	0	0
17	100	1.29	35.62	0.21	0	0.21	0	0	0	0	0	0	2.15	0	0	4.51	10.52	0	4.72	0.43	0	3.86	0	0	0.86	0	0	0	0	0.21	0	0.21	0	0	0	0	0.21
18	10	0	34.96	0	0.69	2.06	0.69	1.37	3.43	0	2.06	0	28.79	0	0	0.69	45.93	0.69	0	0	0	6.86	0	0	0	0	0	0	0	0	0	0	0	0	0	0	0
18	100	5.66	0.55	0.28	0.83	0.14	0	0	0	0	0	0	0.28	0	0	0.69	1.1	0	0.55	0	0	1.66	0	0	0.14	0	0	0	0	0.14	0	0	0	0	0	0	0
21	200	8.67	0	0	0	0	0	0	0	0	0	0	0	0	0	0	4.34	0	1.45	0	0	0	0	0	0	0	0	0	0	0	0	0	0	0	0	0	0
23	100	185.13	109.52	0	0	50.87	2.83	0	0	0	0	0	6.36	0	0	2.12	122.24	0	69.95	0	0	48.05	0	0	0	0	0	2.12	0	0	0	0	0	0	24.73	0	0
23	200	26.32	18.98	0.61	1.84	0	0	0	0	0	0	0	0	0	0	0.61	9.8	0	0	0	0	3.67	0	0	1.22	0	0	0	0	0	0.61	0	0	0	3.67	0	0
25	100	3.47	11.45	0	0.69	2.08	0	0	0	0	1.39	0	2.78	0	0	0.35	6.59	0	0	0	0	2.08	0	0	1.39	0	0	0	0	0	0	0	0	1.04	2.43	1.04	0
27	10	4.06	35.19	0	0.68	4.74	0	0	0	0	0	0	2.71	0	0	1.35	35.19	0	4.74	0	0	0.68	0	0	0	0	0.68	0	0	0	0	0	0	3.38	0	0	0
27	50	18.88	6.09	1.22	1.22	1.52	0.3	0	0.3	0	0	0	0.61	0	0	0.61	4.26	0	10.05	0.3	0	3.65	0	0	0	0	0	1.52	0	0.91	0	0	0	0	0	0	0
27	100	78.58	2.09	3.88	7.47	6.57	0	0	0	0	0	0	0.9	0	0	0	3.88	0	9.26	1.79	0	3.59	0.3	0	0.3	0	0	0	0	1.2	0	0	0	0	0	0	0
29	10	210.05	33.25	0	3.33	18.84	0	1.66	0	0	0	0	8.87	0	0	16.07	65.4	0	0.55	0.55	0	0	0	0	0	0	1.11	0	0	1.11	0	0	0	0.55	0	0	0
29	50	6.92	2.59	0	7.78	0	0	0	0	0	0	0	0	0	0	0	2.59	0	2.16	0	0	0.86	0	0	1.73	0	0	0.43	0	1.3	0	0	0	0	0	0	0
29	100	3.96	0.99	0	0	0.66	1.32	0	0	0	0	0	1.65	0	0	0.66	2.64	0	2.64	0	0	4.29	0	0	0.99	0	0	0.66	0	0	0	0	0	0	0	0	0
29	200	5.09	1.13	0	0	0	0	0	0	0	0	0	0.28	0	0	0.28	1.13	0	0.57	0.28	0	0.28	0.28	0	0.28	0	0	0	0	0	0	0	0	0	0	0	0
30	50	25.58	19.89	0	0	0.47	0.47	0	0	0	0	0	1.42	0	0	0.47	10.89	0	1.42	0	0	0.95	0	0	0	0	0	0	0	0.47	0	0	0	0	0	0	0
31	10	7.75	81.68	0	2.11	41.54	0	2.11	3.52	0	3.52	0	13.38	0	0	25.35	138.71	0	11.97	3.52	0	0	0	0	0	0	1.41	0	0	0	0	0.7	0	2.82	0	0.7	0
31	50	316.54	72.71	0	8.15	8.15	5.01	0	0	0	0	0	0	0	0	0.63	60.8	0	3.13	0	0	3.13	0	0	1.88	0	0.63	0	0	0	0	0	2.51	0.63	0.63	0	0
31	100	7.03	2.34	0	0	1.17	0	0	0	0	0	0	0	0	0	0.59	3.52	0	0	0	0	1.17	0	0	0	0	0	0	0	0	0	0	0	0	0	0	0
31	200	4.24	0.85	0	0	0.42	2.54	0.42	0	0	0	0	0.85	0	0	0.85	1.27	0	0.42	0	0	1.27	0	0	0	0	0	0	0	0	0	0	0	0	0	0	0
35	100	0	4.66	0	2.33	10.88	0	0	0	0	0	0	0.78	0	0	0.78	12.43	0	3.88	0	0	18.65	0	0	2.33	0	1.55	0.78	0	0	0	0	0	0	2.33	0	0
35	200	134.66	83.36	0	0	49.16	2.14	0	0	0	0	0	6.41	0	0	66.26	70.54	0	29.93	0	0	38.48	0	0	0	0	0	2.14	0	6.41	0	0	0	0	6.41	0	0
37	10	225.24	125.3	1.45	5.07	15.93	1.45	0	1.45	0	0	0	18.83	0	0	36.21	255.66	0	28.25	3.62	0	6.52	0	0	0	0	2.17	0	0	1.45	0	0	2.17	2.9	1.45	2.17	0
37	50	22.22	4.36	1.74	14.38	1.74	0	0	0	0	0	0	0.44	0	0	0.44	3.49	0	6.1	2.18	0	1.74	0	0	2.18	0	0	0	0.87	0	0	0	0	0	8.28	0	0
37	100	9.58	0.42	0	2.5	1.25	0	0	0	0	0	0.83	1.25	0	1.25	0.42	0.42	0	1.67	0	0	2.5	0	0	2.08	0	0	0.42	0	0	0	0	0	0	1.67	0.83	0
37	200	3.43	0.57	0	1.14	0	0	0	0	0	0	0	0.29	0	0	0	1.14	0	1.43	0.29	0	0	0	1.14	0.57	0	0	0	0.29	0.29	0	0	0	0	0	0	0
39	10	173.74	17.51	0	1.35	7.41	0	3.37	0	0	0	0	3.37	0	0	0.67	78.79	2.02	0	0	0	0	0	0	0	0	0	0	0	1.35	0	0	0	0	0.67	0	0
39	50	0.88	0.24	0.13	0.03	0	0	0	0	0	0	0	0.05	0	0	0.03	0.88	0.03	0.35	0	0	0	0	0	0	0	0	0.05	0	0.03	0	0	0	0	0.43	0	0
39	100	8.86	1.33	0.89	0	0	0.44	0	0	0	0	0	0.89	0	0	0	3.98	0	0.44	0	0	4.87	0.44	0	0.44	0	0	0	0	0.44	0	0	0	0	2.21	0	0
39	200	1.84	0.31	0	0	0.31	0	0	0	0	0	0	0.31	0	0	0	2.45	0	0	0	0	0.61	0	0.61	0	0	0	0	0	0.31	0	0	0	0	0.31	0	0
41	10	4.92	36.87	0	0	4.92	1.84	0	0	0.61	1.23	0	4.3	0	0	20.9	12.29	0	2.46	0	0	0	0	0	0	0	0	0	0	0	0	0	0	0	0	0	0
41	100	5.56	3.27	0.33	1.31	2.29	4.58	0	0	0	0	0.33	0	0	0	0.33	7.85	0	0.33	0	0	4.9	0	0	0.33	0	0.33	0.33	0	0.33	0	0	0	0	1.31	0.33	0
41	200	0.48	1.45	0	0.24	0.48	0.48	0	0	0	0	0	0	0	0	0	0.97	0	0	0.24	0	1.93	0	0	0	0	0	0	0	0.24	0	0	0	0	0	0	0
42	10	0	6.8	0	0	8.84	0	0	0	0	0	0	0.68	0	0	2.72	25.16	0	0	0	0	0	0	0	0	0	0	0	0	0	0	0	0	0	1.36	0	0
42	50	0	0.96	0	0	0.42	0.29	0	0	0	0	0	0.46	0	0	0.21	2.55	0	0	0	0	0.42	0	0	0	0	0.08	0	0.04	0.08	0	0	0	0	1.17	0	0
