# Supplementary material for: Vertical assemblage of the holoplanktonic mollusks (Pteropoda and Pterotracheoidea: Carinaiidae, Pterotracheidae) in the Campeche Canyon, southern Gulf of Mexico, during a “Nortes” season
Source: PeerJ. 2025 Mar 31;13:e19118. doi: 10.7717/peerj.19118 (PMC11967430; doi:10.7717/peerj.19118)
Supplement: Supplemental Information 4 [file peerj-13-19118-s004.csv]

Station	Pressure [db]	Conservative Temperature [ºC]	Asolute Salinity [g/kg^1]	Density [kg/m^3]	Chlorophyll-a [mg m^3]	Dissolved Oxygen [mg/l]
1	4	23.3355	36.4252	24.9171	0.093	5.11
1	5	23.3343	36.4249	24.9173	0.1004	5.109
1	6	23.3369	36.4248	24.9165	0.0753	5.1
1	7	23.338	36.4249	24.9162	0.0775	5.123
1	8	23.3387	36.4248	24.9159	0.0864	5.104
1	9	23.337	36.4258	24.9172	0.0865	5.108
1	10	23.3337	36.4281	24.9199	0.0729	5.118
1	11	23.3331	36.4285	24.9203	0.0831	5.109
1	12	23.3254	36.4328	24.9259	0.1119	5.112
1	13	23.3154	36.4375	24.9323	0.0989	5.119
1	14	23.29	36.448	24.9478	0.0937	5.123
1	15	23.2667	36.4581	24.9623	0.07	5.107
1	16	23.2298	36.4788	24.9887	0.07	5.109
1	17	23.198	36.4976	25.0123	0.079	5.109
1	18	23.1651	36.5185	25.0377	0.0698	5.117
1	19	23.1381	36.5396	25.0617	0.061	5.119
1	20	23.0981	36.5644	25.0922	0.0737	5.127
1	21	23.0654	36.5892	25.1205	0.0714	5.131
1	22	23.0259	36.5893	25.132	0.0696	5.121
1	23	22.995	36.5857	25.1383	0.0695	5.126
1	24	22.968	36.5838	25.1447	0.0695	5.163
1	25	22.9497	36.5823	25.1488	0.0752	5.152
1	26	22.9391	36.5815	25.1513	0.0717	5.145
1	27	22.9327	36.5815	25.1532	0.0695	5.132
1	28	22.9278	36.5826	25.1555	0.0782	5.113
1	29	22.9183	36.5847	25.1598	0.0868	5.13
1	30	22.8993	36.5885	25.1682	0.0872	5.166
1	31	22.8801	36.5924	25.1767	0.1021	5.141
1	32	22.8165	36.603	25.2031	0.1042	5.143
1	33	22.7186	36.6107	25.2372	0.0902	5.165
1	34	22.6571	36.611	25.2552	0.0865	5.166
1	35	22.6305	36.6102	25.2622	0.0929	5.178
1	36	22.6113	36.6092	25.2669	0.0898	5.178
1	37	22.5911	36.6082	25.272	0.0864	5.161
1	38	22.5659	36.6078	25.279	0.0887	5.161
1	39	22.554	36.6074	25.282	0.103	5.182
1	40	22.5499	36.6068	25.2828	0.104	5.165
1	41	22.5435	36.6063	25.2842	0.1034	5.171
1	42	22.5338	36.6057	25.2866	0.0921	5.187
1	43	22.5087	36.6044	25.2928	0.0954	5.194
1	44	22.4858	36.6031	25.2984	0.1045	5.193
1	45	22.4613	36.6019	25.3044	0.1209	5.198
1	46	22.428	36.6003	25.3127	0.1219	5.205
1	47	22.4032	36.5989	25.3188	0.1414	5.203
1	48	22.3931	36.5976	25.3207	0.155	5.195
1	49	22.3841	36.5972	25.3229	0.1616	5.207
1	50	22.3737	36.5974	25.326	0.1559	5.207
1	51	22.3669	36.5973	25.3279	0.169	5.204
1	52	22.363	36.597	25.3288	0.1783	5.219
1	53	22.3545	36.5966	25.3309	0.1811	5.239
1	54	22.3466	36.5973	25.3337	0.206	5.233
1	55	22.3289	36.5969	25.3385	0.2057	5.225
1	56	22.3131	36.5969	25.343	0.2043	5.251
1	57	22.3009	36.5977	25.347	0.2124	5.225
1	58	22.2953	36.5977	25.3487	0.239	5.234
1	59	22.2939	36.5977	25.349	0.2718	5.227
1	60	22.2908	36.5976	25.3498	0.2872	5.234
1	61	22.2868	36.5968	25.3504	0.3039	5.229
1	62	22.2819	36.5958	25.351	0.279	5.248
1	63	22.2771	36.5948	25.3516	0.2892	5.229
1	64	22.2742	36.5942	25.352	0.3224	5.235
1	65	22.2685	36.5936	25.3531	0.3534	5.242
1	66	22.2666	36.5934	25.3536	0.3262	5.272
1	67	22.2654	36.5934	25.354	0.2972	5.252
1	68	22.2618	36.5929	25.3545	0.3147	5.261
1	69	22.2583	36.5925	25.3552	0.3502	5.251
1	70	22.256	36.5921	25.3555	0.3993	5.255
1	71	22.2543	36.5918	25.3558	0.4537	5.26
1	72	22.2524	36.5917	25.3562	0.5087	5.251
1	73	22.2503	36.5914	25.3566	0.4954	5.255
1	74	22.2484	36.5911	25.357	0.4553	5.263
1	75	22.2472	36.5909	25.3572	0.4571	5.249
1	76	22.2448	36.5905	25.3575	0.4804	5.254
1	77	22.2413	36.5898	25.358	0.4953	5.241
1	78	22.2403	36.5896	25.3582	0.4988	5.239
1	79	22.24	36.5894	25.358	0.5309	5.221
1	80	22.2383	36.5889	25.3582	0.5732	5.23
1	81	22.2325	36.5881	25.3592	0.5408	5.216
1	82	22.2295	36.5877	25.3598	0.5503	5.222
1	83	22.229	36.5876	25.3598	0.6187	5.248
1	84	22.2289	36.5878	25.36	0.6097	5.248
1	85	22.228	36.5878	25.3603	0.5714	5.228
1	86	22.227	36.5876	25.3605	0.7019	5.238
1	87	22.227	36.5876	25.3604	0.6941	5.24
1	88	22.2268	36.5875	25.3604	0.7272	5.235
1	89	22.2262	36.5876	25.3606	0.6792	5.21
1	90	22.226	36.5874	25.3606	0.6867	5.21
1	91	22.2254	36.5873	25.3606	0.6842	5.217
1	92	22.2217	36.5869	25.3614	0.6127	5.227
1	93	22.2176	36.5865	25.3622	0.5895	5.194
1	94	22.2095	36.5857	25.3639	0.6507	5.232
1	95	22.2072	36.5857	25.3645	0.6633	5.21
1	96	22.2059	36.5857	25.3649	0.7847	5.258
1	97	22.2018	36.5855	25.366	0.735	5.217
1	98	22.1966	36.5847	25.3668	0.7524	5.214
1	99	22.1901	36.5837	25.3679	0.728	5.155
1	100	22.1822	36.5829	25.3696	0.6412	5.162
1	101	22.1793	36.5829	25.3704	0.7083	5.175
1	102	22.1765	36.5827	25.371	0.7461	5.262
1	103	22.1622	36.5819	25.3744	0.6305	5.26
1	104	22.1295	36.5802	25.3824	0.614	5.243
1	105	22.0633	36.5772	25.3989	0.6296	5.266
1	106	21.9992	36.573	25.4138	0.5153	5.287
1	107	21.8935	36.5658	25.4381	0.4458	5.29
1	108	21.7127	36.555	25.4807	0.4602	5.295
1	109	21.5164	36.5451	25.528	0.4856	5.296
1	110	21.253	36.5343	25.5928	0.4367	5.276
1	111	21.1228	36.5253	25.6219	0.3333	5.293
1	112	20.8544	36.5107	25.6843	0.3303	5.31
1	113	20.7511	36.5052	25.7083	0.3514	5.263
1	114	20.602	36.5004	25.7451	0.2725	5.255
1	115	20.49	36.4956	25.7718	0.2224	5.211
1	116	20.4261	36.4924	25.7866	0.2503	5.192
1	117	20.3057	36.4887	25.8161	0.2033	5.195
1	118	20.1953	36.4862	25.8438	0.1654	5.177
1	119	20.1313	36.4853	25.8602	0.2087	5.106
1	120	20.1063	36.486	25.8675	0.1686	5.106
1	121	20.0902	36.4857	25.8715	0.1434	5.06
1	122	20.0413	36.4893	25.8873	0.1527	5.036
1	123	19.9315	36.4981	25.9232	0.1567	5.048
1	124	19.8609	36.4991	25.9427	0.1791	5.015
1	125	19.8275	36.5026	25.9542	0.1322	5.031
1	126	19.7581	36.5049	25.9743	0.0949	4.996
1	127	19.6827	36.509	25.9973	0.1057	4.956
1	128	19.6332	36.5118	26.0124	0.1084	4.916
1	129	19.596	36.5117	26.0221	0.0641	4.933
1	130	19.576	36.5105	26.0265	0.0528	4.908
1	131	19.5479	36.5101	26.0335	0.0613	4.864
1	132	19.5225	36.5077	26.0383	0.049	4.847
1	133	19.4356	36.5043	26.0585	0.0202	4.847
1	134	19.3023	36.4989	26.0891	0.0322	4.861
1	135	19.2154	36.4924	26.1068	0.0439	4.767
1	136	19.1908	36.4877	26.1095	0.0205	4.751
1	137	19.107	36.4724	26.1195	0.004	4.768
1	138	18.9092	36.4539	26.1563	0.0089	4.769
1	139	18.8831	36.4457	26.1567	0.0144	4.749
1	140	18.8428	36.4427	26.1647	-0.0022	4.766
1	141	18.7788	36.4364	26.1762	-0.0085	4.738
1	142	18.6738	36.429	26.1974	0.0018	4.74
1	143	18.5972	36.4229	26.2122	0.0007	4.716
1	144	18.5176	36.4159	26.227	-0.0144	4.706
1	145	18.4291	36.406	26.2419	-0.0285	4.692
1	146	18.3385	36.3969	26.2577	-0.0156	4.665
1	147	18.2445	36.3897	26.2758	-0.0276	4.658
1	148	18.196	36.3838	26.2835	-0.0379	4.636
1	149	18.1229	36.376	26.2958	-0.0368	4.625
1	150	18.0098	36.3667	26.3169	-0.0312	4.579
1	151	17.9862	36.3636	26.3204	-0.0515	4.597
1	152	17.9711	36.3605	26.3217	-0.0506	4.58
1	153	17.946	36.3563	26.3248	-0.0504	4.551
1	154	17.9269	36.3535	26.3274	-0.0501	4.543
1	155	17.9068	36.351	26.3304	-0.0501	4.534
1	156	17.8686	36.3454	26.3356	-0.0579	4.531
1	157	17.8203	36.3392	26.3428	-0.0512	4.527
1	158	17.798	36.3363	26.3461	-0.0506	4.531
1	159	17.7438	36.3309	26.3553	-0.0625	4.497
1	160	17.7144	36.3262	26.359	-0.0439	4.502
1	161	17.705	36.3245	26.36	-0.0488	4.465
1	162	17.6789	36.3216	26.3642	-0.0407	4.464
1	163	17.5883	36.3118	26.3789	-0.05	4.469
1	164	17.4542	36.2987	26.4016	-0.0609	4.455
1	165	17.3641	36.2858	26.4137	-0.0596	4.448
1	166	17.202	36.2695	26.4404	-0.0616	4.473
1	167	17.1522	36.2608	26.4458	-0.0548	4.457
1	168	17.136	36.2568	26.4466	-0.0655	4.448
1	169	17.1289	36.2557	26.4475	-0.0572	4.457
1	170	17.125	36.2545	26.4476	-0.0576	4.44
1	171	17.1186	36.2523	26.4474	-0.0686	4.406
1	172	17.1093	36.2512	26.4488	-0.0563	4.391
1	173	17.0914	36.2491	26.4515	-0.0514	4.382
1	174	17.0577	36.2445	26.456	-0.0565	4.401
1	175	17.0242	36.2394	26.4602	-0.0496	4.387
1	176	16.9925	36.236	26.4652	-0.0576	4.379
1	177	16.9758	36.2333	26.4671	-0.0676	4.363
1	178	16.9243	36.2289	26.476	-0.0548	4.378
1	179	16.723	36.2106	26.5099	-0.0503	4.398
1	180	16.6389	36.1943	26.5174	-0.0504	4.401
1	181	16.6204	36.1914	26.5195	-0.0501	4.411
1	182	16.5699	36.1852	26.5267	-0.0436	4.401
1	183	16.5186	36.1762	26.5319	-0.0539	4.42
1	184	16.4505	36.167	26.5408	-0.0593	4.434
1	185	16.3463	36.1561	26.5569	-0.0531	4.413
1	186	16.2763	36.1461	26.5656	-0.0508	4.421
1	187	16.2583	36.1416	26.5663	-0.0665	4.397
1	188	16.2198	36.1337	26.5692	-0.0594	4.414
1	189	16.1182	36.1209	26.5829	-0.0559	4.442
1	190	16.0784	36.1161	26.5884	-0.0569	4.439
1	191	16.035	36.1092	26.5931	-0.0563	4.384
1	192	15.9593	36.099	26.6028	-0.0607	4.455
1	193	15.8758	36.0871	26.6128	-0.056	4.434
1	194	15.8207	36.0768	26.6175	-0.0505	4.419
1	195	15.7195	36.0631	26.6301	-0.0629	4.407
1	196	15.6368	36.0523	26.6407	-0.0535	4.419
1	197	15.5507	36.0414	26.6518	-0.0582	4.417
1	198	15.4887	36.0284	26.6558	-0.0651	4.436
1	199	15.4349	36.0214	26.6625	-0.0499	4.44
1	200	15.3924	36.0147	26.667	-0.0396	4.416
1	201	15.3247	36.0038	26.6738	-0.0598	4.415
1	202	15.2626	35.9908	26.6778	-0.0564	4.421
1	203	15.176	35.9812	26.6897	-0.0615	4.431
1	204	15.1394	35.9755	26.6935	-0.0513	4.444
1	205	15.1191	35.9707	26.6942	-0.0571	4.444
1	206	15.0766	35.9639	26.6984	-0.0686	4.445
1	207	15.0065	35.9547	26.7069	-0.0605	4.435
1	208	14.9681	35.947	26.7095	-0.0574	4.446
1	209	14.9538	35.9436	26.71	-0.05	4.455
1	210	14.9462	35.9416	26.7102	-0.0531	4.463
1	211	14.9393	35.9397	26.7102	-0.0585	4.439
1	212	14.9371	35.9389	26.7101	-0.0582	4.424
1	213	14.9355	35.9381	26.7098	-0.0502	4.445
1	214	14.9331	35.9374	26.7098	-0.0501	4.466
1	215	14.9324	35.937	26.7097	-0.0501	4.442
1	216	14.9295	35.9362	26.7097	-0.0539	4.438
1	217	14.8771	35.9296	26.7162	-0.067	4.455
1	218	14.786	35.9171	26.7265	-0.0606	4.455
1	219	14.7565	35.9117	26.7289	-0.0621	4.467
1	220	14.7484	35.9108	26.7299	-0.0505	4.482
1	221	14.7218	35.9076	26.7332	-0.0509	4.466
1	222	14.6663	35.9007	26.7401	-0.0604	4.456
1	223	14.6144	35.8919	26.7446	-0.0501	4.451
1	224	14.5914	35.8882	26.7468	-0.0521	4.455
1	225	14.5765	35.8855	26.7479	-0.0593	4.437
1	226	14.537	35.8792	26.7517	-0.0502	4.445
1	227	14.494	35.8741	26.757	-0.0657	4.451
1	228	14.4741	35.8705	26.7586	-0.0569	4.424
1	229	14.4532	35.867	26.7604	-0.0503	4.445
1	230	14.4249	35.8625	26.763	-0.0501	4.452
1	231	14.4157	35.86	26.7631	-0.0504	4.448
1	232	14.4043	35.8575	26.7636	-0.0568	4.458
1	233	14.3845	35.8543	26.7654	-0.0554	4.435
1	234	14.3696	35.8522	26.767	-0.0678	4.454
1	235	14.3221	35.8457	26.7722	-0.0543	4.464
1	236	14.2422	35.8354	26.7814	-0.0563	4.451
1	237	14.2078	35.8297	26.7844	-0.06	4.454
1	238	14.1802	35.8255	26.787	-0.0553	4.445
1	239	14.1265	35.8173	26.7922	-0.0506	4.449
1	240	14.081	35.809	26.7954	-0.0592	4.486
1	241	14.0267	35.8017	26.8013	-0.0502	4.452
1	242	13.9786	35.7942	26.8057	-0.0571	4.482
1	243	13.9457	35.7888	26.8085	-0.0498	4.502
1	244	13.9302	35.7862	26.8098	-0.0512	4.505
1	245	13.9154	35.7837	26.811	-0.0501	4.467
1	246	13.9091	35.7819	26.8109	-0.0505	4.458
1	247	13.8922	35.7792	26.8124	-0.0608	4.493
1	248	13.8822	35.7779	26.8134	-0.0502	4.525
1	249	13.8522	35.7753	26.8178	-0.0562	4.524
1	250	13.8137	35.7688	26.8208	-0.0512	4.489
1	251	13.7974	35.7659	26.822	-0.0502	4.499
1	252	13.7812	35.7631	26.8233	-0.0501	4.474
1	253	13.761	35.7588	26.8242	-0.0446	4.466
1	254	13.7216	35.7541	26.8288	-0.0583	4.471
1	255	13.7071	35.7517	26.8299	-0.0681	4.45
1	256	13.6981	35.75	26.8305	-0.061	4.465
1	257	13.6905	35.748	26.8306	-0.0493	4.463
1	258	13.6746	35.7457	26.8321	-0.0501	4.48
1	259	13.6403	35.7409	26.8356	-0.0501	4.474
1	260	13.5958	35.7346	26.8399	-0.0502	4.465
1	261	13.5701	35.7306	26.8422	-0.0509	4.471
1	262	13.5634	35.729	26.8424	-0.0553	4.478
1	263	13.5541	35.7271	26.8428	-0.0595	4.476
1	264	13.5316	35.7231	26.8444	-0.0508	4.499
1	265	13.4987	35.7186	26.8477	-0.0501	4.476
1	266	13.4446	35.7116	26.8535	-0.0507	4.477
1	267	13.382	35.7041	26.8607	-0.0501	4.486
1	268	13.3287	35.695	26.8646	-0.0535	4.478
1	269	13.2281	35.6834	26.8762	-0.0671	4.484
1	270	13.1885	35.6762	26.8787	-0.0542	4.498
1	271	13.172	35.6721	26.8789	-0.0436	4.502
1	272	13.1576	35.6691	26.8795	-0.048	4.501
1	273	13.1418	35.6666	26.8808	-0.0444	4.512
1	274	13.13	35.6645	26.8815	-0.0508	4.519
1	275	13.1194	35.6623	26.882	-0.051	4.51
1	276	13.1078	35.66	26.8825	-0.0501	4.52
1	277	13.0925	35.6573	26.8836	-0.0413	4.515
1	278	13.0313	35.6499	26.8903	-0.0504	4.524
1	279	12.9617	35.6406	26.8972	-0.0478	4.514
1	280	12.9473	35.637	26.8973	-0.0543	4.514
1	281	12.9412	35.6354	26.8973	-0.0464	4.523
1	282	12.9393	35.6349	26.8972	-0.0457	4.543
1	283	12.9391	35.6349	26.8973	-0.0501	4.522
1	284	12.9295	35.6335	26.8982	-0.0504	4.537
1	285	12.9052	35.6294	26.8999	-0.0498	4.535
1	286	12.8636	35.624	26.904	-0.0372	4.532
1	287	12.8031	35.6174	26.9111	-0.0481	4.531
1	288	12.7556	35.6095	26.9144	-0.0501	4.544
1	289	12.7259	35.6046	26.9165	-0.0501	4.543
1	290	12.6937	35.5997	26.9192	-0.0501	4.538
1	291	12.6676	35.5957	26.9213	-0.0502	4.552
1	292	12.6437	35.5912	26.9226	-0.0506	4.544
1	293	12.6223	35.5879	26.9242	-0.0411	4.568
1	294	12.5981	35.585	26.9268	-0.0499	4.555
1	295	12.5532	35.5783	26.9304	-0.0503	4.538
1	296	12.4755	35.569	26.9386	-0.0605	4.575
1	297	12.4449	35.5632	26.9401	-0.0434	4.566
1	298	12.4132	35.5583	26.9426	-0.0497	4.562
1	299	12.3996	35.5557	26.9432	-0.0435	4.567
1	300	12.3861	35.5531	26.9438	-0.0447	4.555
1	301	12.368	35.55	26.9449	-0.0473	4.527
1	302	12.3414	35.5467	26.9476	-0.0437	4.552
1	303	12.2922	35.5396	26.9517	-0.0575	4.541
1	304	12.2562	35.5345	26.9548	-0.045	4.553
1	305	12.2475	35.5324	26.9549	-0.0506	4.528
1	306	12.2306	35.5301	26.9564	-0.0438	4.547
1	307	12.2004	35.5251	26.9584	-0.0362	4.57
1	308	12.1819	35.5228	26.9602	-0.0496	4.593
1	309	12.1588	35.5202	26.9626	-0.0502	4.585
1	310	12.1401	35.5169	26.9637	-0.0503	4.574
1	311	12.112	35.5126	26.9658	-0.0504	4.57
1	312	12.0825	35.508	26.9679	-0.0396	4.564
1	313	12.0216	35.5007	26.974	-0.0446	4.594
1	314	11.9761	35.4933	26.977	-0.0407	4.578
1	315	11.9293	35.4865	26.9807	-0.043	4.579
1	316	11.9119	35.484	26.9821	-0.0351	4.587
1	317	11.9024	35.4822	26.9826	-0.036	4.568
1	318	11.8839	35.4794	26.9839	-0.0418	4.585
1	319	11.8362	35.4717	26.987	-0.0423	4.589
1	320	11.7725	35.4649	26.9939	-0.0411	4.58
1	321	11.7284	35.4586	26.9973	-0.0424	4.592
1	322	11.7062	35.4537	26.9977	-0.042	4.598
1	323	11.6946	35.4507	26.9976	-0.0325	4.605
1	324	11.6768	35.4486	26.9993	-0.0336	4.608
1	325	11.6405	35.4448	27.0032	-0.0358	4.61
1	326	11.5836	35.437	27.0078	-0.0413	4.605
1	327	11.543	35.4299	27.0099	-0.0424	4.608
1	328	11.4697	35.4221	27.0177	-0.0397	4.58
1	329	11.4312	35.4163	27.0204	-0.0497	4.606
1	330	11.4119	35.4123	27.0208	-0.0494	4.61
1	331	11.3903	35.4084	27.0218	-0.0404	4.612
1	332	11.3444	35.4034	27.0265	-0.0417	4.61
1	333	11.3239	35.4	27.0276	-0.0361	4.63
1	334	11.3096	35.3973	27.0282	-0.0508	4.63
1	335	11.2973	35.3952	27.0288	-0.0501	4.621
1	336	11.2881	35.3934	27.0291	-0.0505	4.624
1	337	11.2705	35.3903	27.0299	-0.0416	4.612
1	338	11.2094	35.3845	27.0367	-0.046	4.601
1	339	11.168	35.3787	27.0398	-0.0401	4.603
1	340	11.148	35.3756	27.0411	-0.0501	4.615
1	341	11.1256	35.3716	27.042	-0.0462	4.619
1	342	11.0971	35.3678	27.0444	-0.0409	4.627
1	343	11.0482	35.3618	27.0486	-0.0479	4.633
1	344	11.0207	35.3581	27.0507	-0.0354	4.642
1	345	11.0108	35.3557	27.0507	-0.04	4.638
1	346	10.9923	35.3523	27.0515	-0.037	4.616
1	347	10.9632	35.3486	27.0538	-0.0365	4.648
1	348	10.9451	35.3461	27.0551	-0.0367	4.639
1	349	10.9387	35.3442	27.0548	-0.0402	4.639
1	350	10.9058	35.3407	27.0581	-0.0356	4.637
1	351	10.8901	35.3381	27.0589	-0.047	4.65
1	352	10.8806	35.3366	27.0595	-0.0286	4.643
1	353	10.8745	35.3353	27.0596	-0.0441	4.664
1	354	10.8613	35.3336	27.0606	-0.0394	4.66
1	355	10.8393	35.331	27.0625	-0.0497	4.645
1	356	10.8016	35.327	27.0662	-0.0509	4.659
1	357	10.7829	35.3241	27.0674	-0.0429	4.667
1	358	10.7795	35.3232	27.0672	-0.0363	4.646
1	359	10.7775	35.3223	27.067	-0.03	4.661
1	360	10.7758	35.3216	27.0667	-0.0345	4.665
1	361	10.7713	35.321	27.067	-0.0436	4.637
1	362	10.7325	35.316	27.0701	-0.0459	4.652
1	363	10.6882	35.3121	27.0749	-0.0335	4.679
1	364	10.6819	35.3105	27.0749	-0.0333	4.677
1	365	10.6752	35.309	27.0749	-0.0345	4.691
1	366	10.6688	35.3078	27.0751	-0.0364	4.67
1	367	10.6626	35.3065	27.0752	-0.0346	4.677
1	368	10.6595	35.3057	27.0752	-0.0436	4.656
1	369	10.6534	35.3049	27.0757	-0.0443	4.641
1	370	10.6412	35.3034	27.0766	-0.0345	4.66
1	371	10.6314	35.3017	27.077	-0.0422	4.646
1	372	10.6294	35.301	27.0769	-0.037	4.646
1	373	10.6164	35.2993	27.0779	-0.033	4.636
1	374	10.5955	35.2974	27.0801	-0.0341	4.65
1	375	10.5733	35.2951	27.0822	-0.0337	4.639
1	376	10.5448	35.292	27.0849	-0.0359	4.65
1	377	10.5365	35.2903	27.085	-0.0432	4.661
1	378	10.5259	35.2887	27.0857	-0.0521	4.644
1	379	10.4996	35.2861	27.0883	-0.0429	4.608
1	380	10.4818	35.2841	27.0898	-0.0362	4.633
1	381	10.4762	35.2829	27.0899	-0.0414	4.649
1	382	10.4641	35.2811	27.0907	-0.0396	4.668
1	383	10.4466	35.2784	27.0916	-0.0381	4.64
1	384	10.4247	35.2757	27.0934	-0.0505	4.638
1	385	10.4194	35.2749	27.0937	-0.05	4.662
1	386	10.4171	35.2742	27.0936	-0.0356	4.638
1	387	10.4139	35.2735	27.0936	-0.0346	4.666
1	388	10.41	35.2727	27.0937	-0.0346	4.656
1	389	10.3988	35.2709	27.0943	-0.0367	4.66
1	390	10.3844	35.2691	27.0953	-0.05	4.652
1	391	10.3651	35.2666	27.0968	-0.0385	4.656
1	392	10.3459	35.2641	27.0982	-0.0361	4.686
1	393	10.3068	35.2599	27.1018	-0.0372	4.687
1	394	10.2778	35.2564	27.1041	-0.0357	4.679
1	395	10.2428	35.2522	27.107	-0.0415	4.689
1	396	10.2074	35.2481	27.1099	-0.05	4.684
1	397	10.1867	35.2456	27.1116	-0.0453	4.679
1	398	10.176	35.2437	27.1119	-0.0426	4.67
1	399	10.1675	35.2421	27.1122	-0.0412	4.681
1	400	10.1533	35.2403	27.1132	-0.0346	4.682
1	401	10.1345	35.2381	27.1147	-0.0351	4.701
1	402	10.122	35.2362	27.1155	-0.0357	4.694
1	403	10.1122	35.2348	27.1161	-0.037	4.701
1	404	10.0979	35.2328	27.1169	-0.0365	4.697
1	405	10.0744	35.2298	27.1187	-0.0407	4.713
1	406	10.0501	35.2271	27.1208	-0.0454	4.698
1	407	10.0257	35.2244	27.1229	-0.0365	4.692
1	408	10.0122	35.2221	27.1234	-0.0343	4.731
1	409	9.9993	35.2201	27.124	-0.0363	4.716
1	410	9.9893	35.2184	27.1244	-0.0363	4.736
1	411	9.9587	35.2151	27.1271	-0.0348	4.711
1	412	9.9348	35.2121	27.1289	-0.041	4.71
1	413	9.9137	35.2097	27.1305	-0.0438	4.726
1	414	9.8875	35.2063	27.1325	-0.0344	4.73
1	415	9.8599	35.2025	27.1342	-0.0343	4.704
1	416	9.8261	35.1985	27.1367	-0.036	4.701
1	417	9.8021	35.1953	27.1383	-0.0345	4.717
1	418	9.7835	35.1925	27.1393	-0.0354	4.772
1	419	9.7727	35.1907	27.1397	-0.0335	4.755
1	420	9.7664	35.1895	27.1399	-0.0353	4.759
1	421	9.7471	35.1873	27.1414	-0.0275	4.763
1	422	9.7096	35.1837	27.1449	-0.0257	4.751
1	423	9.6876	35.1811	27.1466	-0.037	4.742
1	424	9.6727	35.1785	27.1471	-0.0351	4.746
1	425	9.6409	35.1744	27.1493	-0.0464	4.744
1	426	9.6136	35.1714	27.1515	-0.0357	4.763
1	427	9.5891	35.1689	27.1536	-0.0362	4.754
1	428	9.5678	35.1665	27.1553	-0.0369	4.771
1	429	9.545	35.164	27.1572	-0.0365	4.77
1	430	9.5226	35.1608	27.1584	-0.0346	4.762
1	431	9.51	35.1592	27.1592	-0.0246	4.768
1	432	9.5021	35.1582	27.1598	-0.0285	4.796
1	433	9.4828	35.1564	27.1616	-0.0209	4.78
1	434	9.4688	35.1546	27.1625	-0.0338	4.786
1	435	9.4544	35.1524	27.1632	-0.0345	4.803
1	436	9.436	35.1507	27.1649	-0.0381	4.803
1	437	9.4246	35.1492	27.1656	-0.0469	4.779
1	438	9.4169	35.1482	27.1661	-0.0314	4.795
1	439	9.4012	35.1464	27.1674	-0.0301	4.79
1	440	9.3948	35.1455	27.1677	-0.0453	4.789
1	441	9.3864	35.1441	27.168	-0.0379	4.816
1	442	9.3731	35.1425	27.1689	-0.036	4.79
1	443	9.3533	35.1408	27.1709	-0.0344	4.79
1	444	9.3403	35.1397	27.1721	-0.0339	4.797
1	445	9.3154	35.1369	27.174	-0.0348	4.803
1	446	9.2905	35.1346	27.1764	-0.0337	4.813
1	447	9.2718	35.132	27.1773	-0.0372	4.827
1	448	9.2632	35.1309	27.178	-0.0462	4.817
1	449	9.2526	35.1296	27.1787	-0.0419	4.808
1	450	9.247	35.1287	27.1788	-0.0351	4.796
1	451	9.2322	35.1272	27.1801	-0.0354	4.813
1	452	9.2173	35.1254	27.1811	-0.0399	4.814
1	453	9.2129	35.1247	27.1812	-0.046	4.834
1	454	9.1972	35.1229	27.1825	-0.0336	4.82
1	455	9.1598	35.1195	27.1859	-0.0372	4.761
1	456	9.1273	35.1163	27.1887	-0.0349	4.772
1	457	9.112	35.1142	27.1896	-0.0351	4.79
1	458	9.1077	35.1131	27.1894	-0.0469	4.836
1	459	9.0985	35.1119	27.1899	-0.038	4.848
1	460	9.0906	35.1108	27.1904	-0.0331	4.842
1	461	9.0875	35.1102	27.1904	-0.0212	4.837
1	462	9.0835	35.1094	27.1904	-0.0311	4.839
1	463	9.0742	35.108	27.1908	-0.0377	4.849
1	464	9.057	35.1061	27.1921	-0.0451	4.842
1	465	9.0444	35.1045	27.1929	-0.0355	4.841
1	466	9.03	35.1029	27.194	-0.0351	4.836
1	467	9.0206	35.1019	27.1947	-0.0361	4.865
1	468	9.0191	35.1014	27.1946	-0.0485	4.868
1	469	9.0119	35.1002	27.1947	-0.0382	4.874
1	470	8.9934	35.098	27.196	-0.0343	4.884
1	471	8.9823	35.0969	27.197	-0.0352	4.859
1	472	8.9555	35.0946	27.1994	-0.0358	4.873
1	473	8.9323	35.0925	27.2015	-0.0345	4.878
1	474	8.9171	35.0906	27.2025	-0.0345	4.863
1	475	8.8952	35.0881	27.2041	-0.0338	4.89
1	476	8.8913	35.0873	27.204	-0.0341	4.906
1	477	8.8872	35.0865	27.2041	-0.0348	4.876
1	478	8.8821	35.0857	27.2042	-0.0354	4.897
1	479	8.8695	35.0841	27.205	-0.0362	4.881
1	480	8.8621	35.083	27.2053	-0.0355	4.89
1	481	8.8498	35.0818	27.2064	-0.0342	4.867
1	482	8.8237	35.0795	27.2087	-0.0248	4.901
1	483	8.8032	35.0776	27.2104	-0.0169	4.915
1	484	8.7955	35.0764	27.2108	-0.0295	4.909
1	485	8.7767	35.0748	27.2125	-0.0372	4.928
1	486	8.7527	35.0724	27.2144	-0.0356	4.905
1	487	8.7394	35.0705	27.215	-0.0377	4.921
1	488	8.7257	35.0691	27.2161	-0.0264	4.905
1	489	8.7193	35.0683	27.2166	-0.0294	4.922
1	490	8.718	35.068	27.2164	-0.0372	4.92
1	491	8.7094	35.0668	27.2169	-0.0378	4.922
1	492	8.6763	35.0642	27.2201	-0.0364	4.908
1	493	8.6659	35.0633	27.221	-0.0369	4.93
1	494	8.6613	35.0626	27.2212	-0.0382	4.937
1	495	8.6523	35.0614	27.2217	-0.037	4.934
1	496	8.6477	35.0606	27.2218	-0.037	4.905
1	497	8.6398	35.0598	27.2224	-0.0362	4.925
1	498	8.6323	35.0588	27.2228	-0.0362	4.938
1	499	8.6272	35.0579	27.2229	-0.0362	4.925
1	500	8.6205	35.0571	27.2234	-0.0349	4.932
1	501	8.6101	35.0563	27.2243	-0.0358	4.923
1	502	8.6025	35.0555	27.2249	-0.0383	4.937
1	503	8.5953	35.0546	27.2253	-0.0366	4.961
1	504	8.5791	35.0531	27.2267	-0.036	4.945
1	505	8.5675	35.0517	27.2274	-0.0364	4.932
1	506	8.5538	35.0507	27.2287	-0.0391	4.919
1	507	8.5366	35.0492	27.2303	-0.0368	4.942
1	508	8.5173	35.0476	27.232	-0.0365	4.971
1	509	8.5008	35.046	27.2333	-0.0356	4.941
1	510	8.4753	35.0437	27.2355	-0.0363	4.967
1	511	8.4472	35.0411	27.2378	-0.0365	4.952
1	512	8.4339	35.0399	27.2389	-0.0358	4.944
1	513	8.4295	35.039	27.239	-0.0353	4.971
1	514	8.4218	35.0382	27.2395	-0.0355	4.961
1	515	8.4159	35.0374	27.2398	-0.0219	4.934
1	516	8.4085	35.0367	27.2403	-0.0371	4.96
1	517	8.3952	35.0354	27.2414	-0.0373	4.986
1	518	8.3692	35.0331	27.2436	-0.0364	4.97
1	519	8.3477	35.0312	27.2455	-0.0374	4.98
1	520	8.3233	35.0292	27.2476	-0.0319	4.969
1	521	8.3009	35.0275	27.2498	-0.023	4.986
1	522	8.2776	35.0257	27.2519	-0.0355	4.985
1	523	8.2658	35.0243	27.2527	-0.0351	5.015
1	524	8.2547	35.0229	27.2532	-0.0346	5.024
1	525	8.2412	35.0214	27.2541	-0.0256	5.016
1	526	8.2391	35.0209	27.254	-0.0365	4.997
1	527	8.2398	35.0207	27.2537	-0.0366	5.027
1	528	8.2291	35.02	27.2549	-0.0373	5.02
1	529	8.2025	35.0185	27.2577	-0.0371	5.017
1	530	8.189	35.0167	27.2584	-0.0272	5.02
1	531	8.1684	35.0147	27.2599	-0.0382	5.035
1	532	8.1642	35.0141	27.2602	-0.039	5.028
1	533	8.1615	35.0137	27.2602	-0.0412	5.036
1	534	8.157	35.0131	27.2605	-0.0372	5.056
1	535	8.1476	35.0122	27.2611	-0.0375	5.037
1	536	8.1356	35.0112	27.2622	-0.0381	5.03
1	537	8.1291	35.0102	27.2625	-0.038	5.041
1	538	8.12	35.0093	27.2631	-0.0385	5.04
1	539	8.1055	35.0086	27.2647	-0.0395	5.018
1	540	8.0958	35.0078	27.2656	-0.0423	5.025
1	541	8.0853	35.0071	27.2667	-0.0375	5.055
1	542	8.0813	35.0066	27.2668	-0.0383	5.055
1	543	8.0617	35.0054	27.2688	-0.036	5.058
1	544	8.035	35.0038	27.2716	-0.035	5.073
1	545	8.0097	35.0023	27.2742	-0.0199	5.075
1	546	7.988	35.0005	27.2761	-0.0313	5.121
1	547	7.9693	34.9991	27.2778	-0.0351	5.092
1	548	7.9535	34.9977	27.279	-0.0317	5.081
1	549	7.9416	34.9963	27.2798	-0.0248	5.096
1	550	7.9289	34.9954	27.2809	-0.0358	5.088
1	551	7.9217	34.9943	27.2812	-0.0359	5.088
1	552	7.9056	34.9929	27.2825	-0.037	5.087
1	553	7.8911	34.992	27.2839	-0.0359	5.103
1	554	7.8863	34.9916	27.2843	-0.0362	5.1
1	555	7.8842	34.9915	27.2845	-0.0304	5.092
1	556	7.8762	34.9907	27.2851	-0.0223	5.101
1	557	7.8617	34.9897	27.2864	-0.0336	5.116
1	558	7.849	34.9885	27.2874	-0.0227	5.125
1	559	7.8415	34.9875	27.2878	-0.0359	5.133
1	560	7.8266	34.9864	27.2891	-0.0389	5.146
1	561	7.8126	34.9853	27.2904	-0.0382	5.131
1	562	7.7929	34.9839	27.2921	-0.0248	5.128
1	563	7.7781	34.9825	27.2932	-0.031	5.161
1	564	7.7568	34.9809	27.2951	-0.0304	5.157
1	565	7.7454	34.9798	27.2959	-0.0344	5.157
1	566	7.7359	34.9788	27.2965	-0.0396	5.144
1	567	7.7298	34.9781	27.2969	-0.0381	5.145
1	568	7.7184	34.9774	27.298	-0.0436	5.171
1	569	7.701	34.9764	27.2998	-0.0444	5.212
1	570	7.671	34.9745	27.3027	-0.021	5.187
1	571	7.6582	34.9731	27.3035	-0.0345	5.164
1	572	7.6486	34.9719	27.3039	-0.0358	5.197
1	573	7.632	34.9706	27.3054	-0.0249	5.189
1	574	7.6235	34.9701	27.3062	-0.035	5.187
1	575	7.6204	34.9697	27.3064	-0.0375	5.188
1	576	7.6162	34.9692	27.3066	-0.036	5.226
1	577	7.609	34.9686	27.3072	-0.0355	5.208
1	578	7.5911	34.9674	27.3089	-0.0309	5.212
1	579	7.5728	34.9662	27.3106	-0.0292	5.225
1	580	7.5619	34.9654	27.3115	-0.0351	5.219
1	581	7.5571	34.9649	27.3118	-0.0382	5.196
1	582	7.5509	34.9645	27.3124	-0.0253	5.204
1	583	7.539	34.9637	27.3135	-0.0183	5.191
1	584	7.5355	34.9632	27.3136	-0.0353	5.196
1	585	7.5285	34.9627	27.3143	-0.0387	5.226
1	586	7.5205	34.962	27.3149	-0.0306	5.235
1	587	7.4982	34.9612	27.3174	-0.0313	5.238
1	588	7.4788	34.9602	27.3195	-0.0343	5.224
1	589	7.4753	34.9594	27.3194	-0.0267	5.225
1	590	7.4578	34.9588	27.3214	-0.0328	5.254
1	591	7.4346	34.9576	27.3239	-0.0229	5.246
1	592	7.4295	34.9569	27.324	-0.0233	5.259
1	593	7.4228	34.9564	27.3246	-0.0353	5.285
1	594	7.415	34.9555	27.325	-0.0395	5.274
1	595	7.4109	34.9551	27.3253	-0.036	5.266
1	596	7.4086	34.9549	27.3254	-0.0345	5.275
1	597	7.3983	34.9546	27.3267	-0.0365	5.298
1	599	7.3892	34.9538	27.3274	-0.0352	5.311
1	601	7.3742	34.9528	27.3287	-0.0355	5.318
1	602	7.3529	34.9515	27.3308	-0.0199	5.322
1	603	7.3466	34.9511	27.3313	-0.0191	5.313
1	604	7.3397	34.9506	27.332	-0.0215	5.313
1	605	7.3267	34.95	27.3333	-0.0363	5.292
1	606	7.3027	34.9492	27.3362	-0.0376	5.321
1	607	7.2839	34.9482	27.338	-0.0357	5.33
1	608	7.2762	34.9475	27.3385	-0.0284	5.343
1	609	7.2634	34.9467	27.3397	-0.0379	5.35
1	610	7.2425	34.946	27.3421	-0.0331	5.368
1	611	7.2312	34.9456	27.3435	-0.0191	5.366
1	612	7.2224	34.945	27.3443	-0.0187	5.348
1	613	7.2118	34.9443	27.3452	-0.0308	5.362
1	614	7.1892	34.9431	27.3475	-0.0254	5.369
1	615	7.1634	34.9418	27.35	-0.0356	5.358
1	616	7.1502	34.9411	27.3514	-0.0365	5.358
1	617	7.145	34.9407	27.3518	-0.0228	5.362
1	618	7.1437	34.9404	27.3517	-0.0169	5.381
1	619	7.142	34.94	27.3517	-0.0271	5.369
1	620	7.1402	34.9397	27.3517	-0.038	5.389
1	621	7.1377	34.9395	27.3519	-0.0346	5.372
1	622	7.131	34.9392	27.3526	-0.0227	5.388
1	623	7.1275	34.9387	27.3527	-0.0347	5.399
1	624	7.119	34.9383	27.3535	-0.0356	5.383
1	625	7.1025	34.9379	27.3555	-0.0243	5.388
1	626	7.0997	34.9376	27.3557	-0.0207	5.387
1	627	7.0905	34.9371	27.3566	-0.0287	5.384
1	628	7.0816	34.9364	27.3573	-0.0345	5.395
1	629	7.0761	34.9362	27.358	-0.0283	5.393
1	630	7.0722	34.9359	27.3582	-0.0255	5.41
1	631	7.0629	34.9356	27.3593	-0.0182	5.401
1	632	7.0551	34.9354	27.3602	-0.0198	5.392
1	633	7.0504	34.9351	27.3607	-0.0338	5.413
1	634	7.0455	34.9348	27.3611	-0.0295	5.416
1	635	7.0382	34.9344	27.3618	-0.028	5.428
1	636	7.0111	34.9339	27.3652	-0.0356	5.428
1	637	6.9977	34.9334	27.3667	-0.0356	5.428
1	638	6.9939	34.9333	27.3672	-0.0339	5.441
1	639	6.9838	34.933	27.3683	-0.0348	5.451
1	640	6.9659	34.9325	27.3704	-0.0356	5.451
1	641	6.9522	34.9317	27.3717	-0.0365	5.449
1	642	6.9454	34.9313	27.3723	-0.0389	5.471
1	643	6.9408	34.9311	27.3728	-0.0379	5.453
1	644	6.9352	34.931	27.3735	-0.0231	5.458
1	645	6.9111	34.9306	27.3765	-0.0293	5.468
1	646	6.8868	34.9296	27.3791	-0.0258	5.484
1	647	6.879	34.929	27.3796	-0.0319	5.487
1	648	6.8725	34.9285	27.3802	-0.0309	5.49
1	649	6.8591	34.9283	27.3819	-0.0214	5.475
1	650	6.8367	34.9276	27.3844	-0.0338	5.502
1	651	6.8227	34.9271	27.3859	-0.0367	5.511
1	652	6.814	34.9268	27.3869	-0.0353	5.507
1	653	6.8041	34.9264	27.3879	-0.0269	5.498
1	654	6.7865	34.9262	27.3902	-0.0321	5.489
1	655	6.7725	34.9257	27.3917	-0.0279	5.485
1	656	6.7684	34.9252	27.3919	-0.0272	5.498
1	657	6.7636	34.9246	27.3921	-0.0358	5.529
1	658	6.7595	34.9241	27.3922	-0.0367	5.527
1	659	6.7538	34.9239	27.3928	-0.0227	5.558
1	660	6.746	34.9236	27.3937	-0.0169	5.525
1	661	6.7362	34.9229	27.3945	-0.0182	5.537
1	662	6.7287	34.9224	27.3951	-0.0184	5.551
1	663	6.726	34.9219	27.3951	-0.0245	5.583
1	664	6.7232	34.9216	27.3952	-0.0378	5.59
1	665	6.7217	34.9214	27.3952	-0.0186	5.546
1	666	6.716	34.9213	27.396	-0.0229	5.583
1	667	6.7081	34.9214	27.3971	-0.0368	5.585
1	668	6.6898	34.9214	27.3996	-0.0237	5.599
1	669	6.6798	34.9208	27.4005	-0.0203	5.618
1	670	6.6774	34.9202	27.4003	-0.0277	5.594
1	671	6.6765	34.92	27.4003	-0.0188	5.614
1	672	6.6753	34.9198	27.4003	-0.0178	5.606
1	673	6.6669	34.9197	27.4014	-0.02	5.618
1	674	6.6548	34.9195	27.4028	-0.0325	5.617
1	675	6.6442	34.9193	27.4041	-0.0376	5.613
1	676	6.6271	34.9193	27.4064	-0.0382	5.638
1	677	6.6175	34.919	27.4074	-0.0336	5.624
1	678	6.6077	34.9186	27.4085	-0.0277	5.642
1	679	6.5937	34.9184	27.4102	-0.0272	5.656
1	680	6.5857	34.9183	27.4112	-0.0191	5.627
1	681	6.5774	34.918	27.4121	-0.0277	5.633
1	682	6.5617	34.9176	27.4139	-0.0376	5.647
1	683	6.5502	34.9172	27.4151	-0.0356	5.664
1	684	6.5445	34.9168	27.4156	-0.0314	5.644
1	685	6.5332	34.9167	27.4171	-0.0196	5.658
1	686	6.5259	34.9165	27.4179	-0.0201	5.666
1	687	6.5211	34.9163	27.4183	-0.0285	5.675
1	688	6.5133	34.916	27.4192	-0.0299	5.684
1	689	6.5023	34.9159	27.4205	-0.02	5.669
1	690	6.4895	34.9156	27.422	-0.0214	5.671
1	691	6.4808	34.9153	27.423	-0.0367	5.709
1	692	6.4743	34.9149	27.4235	-0.0246	5.7
1	693	6.468	34.915	27.4244	-0.0332	5.709
1	694	6.4576	34.9149	27.4257	-0.0228	5.689
1	695	6.4467	34.9148	27.4271	-0.0277	5.679
1	696	6.4369	34.9145	27.4281	-0.0239	5.719
1	697	6.4227	34.9143	27.4299	-0.0237	5.719
1	698	6.4005	34.9141	27.4326	-0.0372	5.744
1	699	6.3818	34.9143	27.4353	-0.0368	5.737
1	700	6.3643	34.9144	27.4376	-0.0362	5.732
1	701	6.3553	34.9141	27.4387	-0.0353	5.776
1	702	6.3494	34.9138	27.4392	-0.0371	5.769
1	703	6.3367	34.9136	27.4407	-0.0231	5.78
1	704	6.3293	34.9132	27.4413	-0.0195	5.786
1	705	6.3273	34.9128	27.4413	-0.0359	5.795
1	706	6.3221	34.9128	27.442	-0.0322	5.826
1	707	6.314	34.913	27.4431	-0.0181	5.816
1	708	6.311	34.9127	27.4434	-0.0314	5.803
1	709	6.3075	34.9125	27.4436	-0.0375	5.817
1	710	6.3038	34.9123	27.444	-0.0394	5.831
1	711	6.2908	34.9125	27.4459	-0.0402	5.837
1	712	6.2691	34.9127	27.4489	-0.034	5.834
1	713	6.2603	34.9123	27.4497	-0.0198	5.834
1	714	6.2589	34.912	27.4497	-0.0195	5.867
1	715	6.2588	34.9118	27.4495	-0.037	5.834
1	716	6.2583	34.9117	27.4495	-0.0379	5.855
1	717	6.2569	34.9116	27.4496	-0.0378	5.874
1	718	6.2555	34.9114	27.4496	-0.0388	5.877
1	719	6.2523	34.9114	27.4501	-0.0348	5.862
1	720	6.25	34.9113	27.4503	-0.0185	5.872
1	721	6.2481	34.9112	27.4505	-0.0212	5.868
1	722	6.2448	34.9112	27.4509	-0.0215	5.854
1	723	6.2325	34.9113	27.4526	-0.0205	5.885
1	724	6.2038	34.9118	27.4567	-0.0257	5.879
1	725	6.1903	34.9116	27.4583	-0.0363	5.879
1	726	6.1864	34.9113	27.4585	-0.0188	5.892
1	727	6.1848	34.911	27.4586	-0.0263	5.909
1	728	6.1806	34.9109	27.4591	-0.0241	5.89
1	729	6.1766	34.911	27.4596	-0.0201	5.898
1	730	6.1735	34.9109	27.4599	-0.0197	5.892
1	731	6.1708	34.9108	27.4602	-0.0179	5.922
1	732	6.1686	34.9107	27.4604	-0.0193	5.928
1	733	6.1673	34.9105	27.4604	-0.0268	5.916
1	734	6.1622	34.9106	27.4612	-0.0387	5.93
1	735	6.1537	34.9107	27.4624	-0.0365	5.947
1	736	6.1449	34.9108	27.4636	-0.0294	5.933
1	737	6.133	34.9109	27.4652	-0.0247	5.968
1	738	6.117	34.9112	27.4675	-0.0264	5.963
1	739	6.1062	34.911	27.4687	-0.0199	5.95
1	740	6.0999	34.9109	27.4695	-0.0454	5.924
1	741	6.095	34.9109	27.4701	-0.0239	5.929
1	742	6.0919	34.9109	27.4705	-0.0332	5.914
1	743	6.0883	34.9108	27.4709	-0.023	5.977
1	744	6.0854	34.9106	27.4711	-0.0361	5.977
1	745	6.082	34.9106	27.4715	-0.0391	5.973
1	746	6.0796	34.9105	27.4718	-0.0351	5.979
1	747	6.0777	34.9105	27.472	-0.0202	5.988
1	748	6.0753	34.9104	27.4722	-0.0204	5.957
1	749	6.0723	34.9104	27.4726	-0.0215	5.971
1	750	6.0666	34.9104	27.4734	-0.0342	5.999
1	751	6.0598	34.9105	27.4743	-0.0387	6.031
1	752	6.0524	34.9106	27.4753	-0.0226	5.99
1	753	6.0511	34.9104	27.4754	-0.0178	6.024
1	754	6.0455	34.9105	27.4762	-0.0176	6.055
1	755	6.0341	34.9107	27.4778	-0.0171	6.058
1	756	6.0212	34.9108	27.4795	-0.0221	6.095
1	757	6.0184	34.9106	27.4797	-0.0373	6.015
1	758	6.0142	34.9107	27.4804	-0.0242	6.011
1	759	6.0079	34.9108	27.4812	-0.033	6.016
1	760	6.0052	34.9106	27.4814	-0.0254	6.063
1	761	6.0037	34.9104	27.4815	-0.0181	6.085
1	762	6.0027	34.9103	27.4815	-0.0293	6.076
1	763	6.0014	34.9103	27.4817	-0.04	6.073
1	764	5.9998	34.9103	27.4819	-0.0317	6.043
1	765	5.9993	34.9102	27.4818	-0.0288	6.007
1	766	5.9977	34.9101	27.482	-0.0251	6.056
1	767	5.9939	34.9102	27.4825	-0.0177	6.08
1	768	5.9898	34.9103	27.4831	-0.0275	6.147
1	769	5.9765	34.9106	27.4851	-0.0304	6.133
1	770	5.9664	34.9106	27.4864	-0.0187	6.096
1	771	5.9604	34.9107	27.4872	-0.0313	6.054
1	772	5.9526	34.9109	27.4884	-0.038	6.109
1	773	5.9451	34.9109	27.4893	-0.0244	6.103
1	774	5.9398	34.9109	27.49	-0.0264	6.109
1	775	5.9376	34.9107	27.4902	-0.0322	6.161
1	776	5.9357	34.9106	27.4903	-0.0322	6.165
1	777	5.9339	34.9107	27.4906	-0.0233	6.172
1	778	5.9313	34.9107	27.491	-0.0294	6.157
1	779	5.9254	34.9106	27.4916	-0.026	6.165
1	780	5.9152	34.9109	27.4931	-0.0265	6.17
1	781	5.9075	34.9111	27.4943	-0.0314	6.185
1	782	5.8976	34.9112	27.4956	-0.021	6.187
1	783	5.8843	34.9117	27.4977	-0.0357	6.15
1	784	5.8788	34.9118	27.4984	-0.0273	6.151
1	785	5.8699	34.9118	27.4996	-0.0225	6.165
1	786	5.8563	34.9121	27.5016	-0.0219	6.192
1	787	5.8502	34.9118	27.5021	-0.0211	6.164
1	788	5.849	34.9116	27.5021	-0.0352	6.158
1	789	5.849	34.9116	27.5021	-0.0289	6.177
1	790	5.8489	34.9116	27.5021	-0.0325	6.179
1	791	5.848	34.9114	27.5021	-0.0316	6.19
1	792	5.8459	34.9114	27.5023	-0.0143	6.214
1	793	5.8455	34.9113	27.5023	-0.0214	6.224
1	794	5.8418	34.9115	27.5029	-0.0217	6.236
1	795	5.8194	34.9125	27.5065	-0.0206	6.238
1	796	5.799	34.9127	27.5093	-0.0224	6.234
1	797	5.7912	34.9128	27.5104	-0.0221	6.236
1	798	5.7866	34.9127	27.5108	-0.0266	6.24
1	799	5.7821	34.9127	27.5114	-0.0308	6.254
1	800	5.7778	34.9125	27.5118	-0.0209	6.263
1	801	5.7742	34.9124	27.5121	-0.0188	6.254
1	802	5.7703	34.9125	27.5127	-0.0198	6.236
1	803	5.7675	34.9125	27.513	-0.0223	6.237
1	804	5.7607	34.9127	27.5141	-0.0191	6.245
1	805	5.757	34.9127	27.5145	-0.019	6.269
1	806	5.7543	34.9126	27.5148	-0.03	6.273
1	807	5.7506	34.9126	27.5153	-0.0298	6.277
1	808	5.7447	34.9127	27.516	-0.0182	6.302
1	809	5.74	34.9127	27.5167	-0.0196	6.326
1	810	5.7369	34.913	27.5173	-0.019	6.317
1	811	5.7334	34.913	27.5178	-0.0222	6.351
1	812	5.7308	34.913	27.5181	-0.0299	6.338
1	813	5.7205	34.9135	27.5198	-0.0184	6.336
1	814	5.7139	34.9134	27.5205	-0.0203	6.326
1	815	5.7046	34.9141	27.5222	-0.034	6.336
1	816	5.7013	34.9141	27.5226	-0.0203	6.342
1	817	5.6991	34.9142	27.523	-0.0322	6.342
1	818	5.6939	34.9142	27.5236	-0.0227	6.342
1	819	5.6875	34.914	27.5243	-0.0219	6.332
1	820	5.6805	34.9144	27.5255	-0.0358	6.366
1	821	5.6728	34.9149	27.5268	-0.0226	6.307
1	822	5.6703	34.9149	27.5271	-0.0188	6.352
1	823	5.667	34.9149	27.5275	-0.0186	6.334
1	824	5.6626	34.9149	27.528	-0.0175	6.354
1	825	5.6599	34.9148	27.5284	-0.0179	6.359
1	826	5.6579	34.9148	27.5285	-0.0185	6.359
1	827	5.6553	34.9149	27.5289	-0.0176	6.357
1	828	5.6531	34.9149	27.5292	-0.0187	6.336
1	829	5.651	34.9148	27.5294	-0.0189	6.355
1	830	5.649	34.9148	27.5296	-0.0214	6.381
1	831	5.6487	34.9146	27.5296	-0.0276	6.341
1	832	5.6485	34.9146	27.5295	-0.0305	6.39
1	833	5.6477	34.9146	27.5296	-0.0343	6.397
1	834	5.6472	34.9145	27.5296	-0.0212	6.377
1	835	5.6467	34.9144	27.5297	-0.0329	6.357
1	836	5.646	34.9144	27.5297	-0.0214	6.394
1	837	5.6449	34.9145	27.5299	-0.0208	6.395
1	838	5.6425	34.9146	27.5303	-0.0209	6.393
1	839	5.6403	34.9146	27.5306	-0.0201	6.394
1	840	5.6387	34.9146	27.5308	-0.0176	6.432
1	841	5.6365	34.9147	27.5312	-0.0177	6.428
1	842	5.6318	34.9149	27.5319	-0.0189	6.45
1	843	5.6273	34.915	27.5325	-0.0162	6.441
1	844	5.6266	34.915	27.5326	-0.016	6.49
1	845	5.6249	34.915	27.5328	-0.0253	6.447
1	846	5.6218	34.9152	27.5333	-0.0364	6.476
1	847	5.6135	34.9154	27.5346	-0.0288	6.48
1	848	5.6099	34.9157	27.5352	-0.0176	6.428
1	849	5.6099	34.9156	27.5352	-0.0187	6.431
1	850	5.6098	34.9157	27.5352	-0.0171	6.435
1	851	5.6091	34.9155	27.5352	-0.0198	6.461
1	852	5.6068	34.9156	27.5355	-0.0189	6.456
1	853	5.6004	34.9159	27.5365	-0.0192	6.481
1	854	5.5947	34.9162	27.5375	-0.0192	6.52
1	855	5.5935	34.9161	27.5376	-0.02	6.544
1	856	5.5875	34.9162	27.5384	-0.0194	6.546
1	857	5.5687	34.9168	27.5412	-0.0189	6.491
1	858	5.5559	34.9169	27.5429	-0.0192	6.513
1	859	5.5483	34.9171	27.5439	-0.0357	6.54
1	860	5.5398	34.9172	27.5451	-0.0322	6.495
1	861	5.534	34.9172	27.5458	-0.0198	6.5
1	862	5.529	34.9172	27.5463	-0.0192	6.472
1	863	5.5271	34.917	27.5464	-0.0204	6.475
1	864	5.5222	34.9171	27.5471	-0.0183	6.49
1	865	5.5127	34.9173	27.5484	-0.0183	6.547
1	866	5.5037	34.9177	27.5498	-0.0195	6.58
1	867	5.4985	34.9177	27.5505	-0.0368	6.578
1	868	5.4946	34.9178	27.5511	-0.0268	6.56
1	869	5.4924	34.9177	27.5512	-0.0257	6.514
1	870	5.4902	34.9176	27.5514	-0.0398	6.542
1	871	5.4859	34.9177	27.5521	-0.0202	6.557
1	872	5.4807	34.9181	27.553	-0.0043	6.569
1	873	5.4712	34.9188	27.5547	-0.0249	6.547
1	874	5.4614	34.9191	27.5562	-0.029	6.572
1	875	5.4563	34.919	27.5567	-0.0214	6.597
1	876	5.4521	34.919	27.5572	-0.0218	6.583
1	877	5.4503	34.9189	27.5573	-0.0202	6.594
1	878	5.4448	34.9189	27.558	-0.0228	6.6
1	879	5.4301	34.9197	27.5604	-0.0352	6.588
1	880	5.4188	34.92	27.562	-0.04	6.575
1	881	5.4071	34.9203	27.5637	-0.0275	6.614
1	882	5.4003	34.9202	27.5644	-0.0307	6.604
1	883	5.3956	34.9202	27.5651	-0.0215	6.624
1	884	5.3858	34.9206	27.5665	-0.0219	6.614
1	885	5.3726	34.9211	27.5685	-0.0225	6.617
1	886	5.3673	34.9212	27.5692	-0.0234	6.615
1	887	5.3653	34.9211	27.5694	-0.0406	6.652
1	888	5.3593	34.9214	27.5703	-0.0329	6.643
1	889	5.341	34.9219	27.573	-0.0234	6.653
1	890	5.3214	34.9228	27.576	-0.0216	6.659
1	891	5.3137	34.923	27.5771	-0.0215	6.652
1	892	5.3107	34.923	27.5775	-0.0193	6.629
1	893	5.309	34.9228	27.5776	-0.0206	6.66
1	894	5.3066	34.9226	27.5777	-0.0218	6.675
1	895	5.2989	34.9228	27.5787	-0.021	6.678
1	896	5.2904	34.9233	27.5801	-0.0211	6.712
1	897	5.2831	34.9235	27.5812	-0.0238	6.704
1	898	5.2705	34.9242	27.5832	-0.0229	6.726
1	899	5.2639	34.9242	27.584	-0.0215	6.694
1	900	5.2583	34.9243	27.5848	-0.0215	6.704
1	901	5.2552	34.9242	27.585	-0.0221	6.712
1	902	5.2541	34.9242	27.5852	-0.0219	6.714
1	903	5.2534	34.9242	27.5853	-0.0234	6.704
1	904	5.2526	34.9241	27.5853	-0.0198	6.69
1	905	5.2514	34.924	27.5854	-0.022	6.723
1	906	5.2494	34.9239	27.5855	-0.0229	6.754
1	907	5.2493	34.9239	27.5856	-0.027	6.71
1	908	5.2487	34.9239	27.5856	-0.0341	6.766
1	909	5.2477	34.9239	27.5858	-0.0238	6.77
1	910	5.2437	34.9241	27.5864	-0.0227	6.737
1	911	5.239	34.9242	27.587	-0.0212	6.71
1	912	5.229	34.9247	27.5886	-0.0198	6.722
1	913	5.2185	34.9252	27.5902	-0.0226	6.763
1	914	5.2117	34.9254	27.5913	-0.0197	6.78
1	915	5.2065	34.9255	27.5919	-0.0224	6.747
1	916	5.2037	34.9256	27.5923	-0.0293	6.774
1	917	5.2012	34.9255	27.5926	-0.0094	6.768
1	918	5.1944	34.926	27.5937	-0.0208	6.823
1	919	5.19	34.9261	27.5943	-0.0275	6.819
1	920	5.1884	34.926	27.5945	-0.011	6.82
1	921	5.1863	34.926	27.5947	-0.0188	6.805
1	922	5.1856	34.9259	27.5947	-0.0226	6.831
1	923	5.1848	34.9259	27.5948	-0.0355	6.858
1	924	5.1819	34.9261	27.5953	-0.022	6.831
1	925	5.1792	34.9261	27.5956	-0.0308	6.816
1	926	5.1748	34.9262	27.5963	-0.0327	6.833
1	927	5.1707	34.9263	27.5968	-0.0189	6.782
1	928	5.1583	34.9272	27.599	-0.018	6.814
1	929	5.1519	34.9274	27.5999	-0.0136	6.818
1	930	5.1487	34.9274	27.6003	-0.0095	6.852
1	931	5.1372	34.928	27.6021	-0.03	6.86
1	932	5.1228	34.9287	27.6044	-0.0237	6.844
1	933	5.1192	34.9286	27.6047	-0.0194	6.853
1	934	5.1114	34.9289	27.6059	-0.0151	6.848
1	935	5.0991	34.9294	27.6077	-0.0143	6.88
1	936	5.0906	34.9298	27.6091	-0.0295	6.877
1	937	5.0858	34.9298	27.6096	-0.0176	6.914
1	938	5.0752	34.9303	27.6113	-0.0232	6.912
1	939	5.0686	34.9307	27.6123	-0.0206	6.952
1	940	5.0628	34.9307	27.613	-0.0194	6.948
1	941	5.0606	34.9307	27.6133	-0.0209	6.938
1	942	5.0594	34.9305	27.6133	-0.0186	6.92
1	943	5.0582	34.9306	27.6135	-0.0312	6.924
1	944	5.0572	34.9306	27.6136	-0.038	6.923
1	945	5.0565	34.9305	27.6136	-0.0241	6.906
1	946	5.0547	34.9305	27.6139	-0.0232	6.928
1	947	5.0527	34.9305	27.614	-0.033	6.941
1	948	5.0494	34.9307	27.6146	-0.019	6.957
1	949	5.0451	34.9308	27.6152	-0.0211	6.954
1	950	5.0414	34.931	27.6158	-0.0198	6.98
1	951	5.037	34.9312	27.6164	-0.0343	7.005
1	952	5.0335	34.9313	27.617	-0.0374	6.982
1	953	5.0322	34.9314	27.6172	-0.0223	6.992
1	954	5.0312	34.9314	27.6172	-0.0363	6.989
1	955	5.0308	34.9313	27.6173	-0.0227	6.998
1	956	5.0304	34.9313	27.6173	-0.0208	6.964
1	957	5.0281	34.9313	27.6176	-0.0232	6.973
1	958	5.02	34.9319	27.619	-0.0373	6.988
1	959	5.0117	34.9324	27.6203	-0.0222	7.021
1	960	5.0071	34.9325	27.6209	-0.0204	7.01
1	961	5.0049	34.9324	27.6211	-0.0198	7.007
1	962	5.0008	34.9326	27.6218	-0.021	7.027
1	963	4.9953	34.9329	27.6226	-0.0203	7.033
1	964	4.9909	34.9331	27.6233	-0.019	7.045
1	965	4.9892	34.9331	27.6235	-0.0201	7.047
1	966	4.9852	34.9333	27.6242	-0.0232	7.001
1	967	4.9771	34.9336	27.6254	-0.0206	7.055
1	968	4.9686	34.934	27.6266	-0.0153	7.07
1	969	4.961	34.9342	27.6277	-0.0339	7.097
1	970	4.9528	34.9347	27.629	-0.0241	7.064
1	971	4.9485	34.9349	27.6296	-0.0239	7.101
1	972	4.9422	34.9351	27.6306	-0.0217	7.092
1	973	4.9299	34.9358	27.6326	-0.0199	7.103
1	974	4.9212	34.936	27.6338	-0.0208	7.118
1	975	4.9164	34.9361	27.6344	-0.0077	7.136
1	976	4.9156	34.9361	27.6344	-0.0205	7.128
1	977	4.9152	34.9361	27.6344	-0.0351	7.121
1	978	4.9149	34.9358	27.6343	-0.0252	7.125
1	979	4.9146	34.9357	27.6343	-0.0199	7.126
1	980	4.9142	34.9357	27.6343	-0.0199	7.149
1	981	4.9114	34.9359	27.6348	-0.0186	7.136
1	982	4.908	34.936	27.6352	-0.021	7.139
1	983	4.9064	34.936	27.6354	-0.0344	7.172
1	984	4.9046	34.9361	27.6357	-0.0244	7.211
1	985	4.9002	34.9363	27.6364	-0.0215	7.212
1	986	4.8928	34.9367	27.6375	-0.0207	7.212
1	987	4.8898	34.9368	27.638	-0.0223	7.212
1	988	4.8874	34.9369	27.6383	-0.0211	7.238
1	989	4.8849	34.9368	27.6386	-0.0221	7.232
1	990	4.8824	34.937	27.639	-0.0205	7.247
1	991	4.8798	34.9371	27.6394	-0.0218	7.219
1	992	4.8768	34.9373	27.6399	-0.0237	7.24
1	993	4.8749	34.9374	27.6402	-0.0212	7.243
1	994	4.8741	34.9372	27.6402	-0.0217	7.245
1	995	4.8732	34.9371	27.6402	-0.0222	7.255
1	996	4.8702	34.9375	27.6408	-0.0202	7.259
1	997	4.8653	34.9376	27.6414	-0.0187	7.257
1	998	4.859	34.938	27.6425	-0.0188	7.262
1	999	4.8558	34.9381	27.6429	-0.0198	7.238
1	1000	4.8521	34.9383	27.6435	-0.0178	7.215
1	1001	4.8473	34.9385	27.6442	-0.0179	7.291
1	1002	4.8429	34.9387	27.6449	-0.0193	7.272
1	1003	4.8395	34.9388	27.6454	-0.0187	7.296
1	1004	4.8368	34.9389	27.6458	-0.0205	7.292
1	1005	4.8326	34.9391	27.6464	-0.0333	7.31
1	1006	4.8299	34.9392	27.6468	-0.0185	7.299
1	1007	4.8278	34.9393	27.6471	-0.0205	7.324
1	1008	4.8263	34.9393	27.6473	-0.0124	7.277
1	1009	4.8234	34.9395	27.6477	-0.0206	7.258
1	1010	4.8182	34.9396	27.6485	-0.0129	7.315
1	1011	4.8123	34.94	27.6494	-0.022	7.316
1	1012	4.8099	34.9401	27.6497	-0.0224	7.314
1	1013	4.8052	34.9404	27.6505	-0.0201	7.358
1	1014	4.8012	34.9405	27.6511	-0.018	7.373
1	1015	4.7998	34.9405	27.6513	-0.0203	7.343
1	1016	4.7973	34.9406	27.6516	-0.0182	7.306
1	1017	4.7931	34.9409	27.6523	-0.019	7.353
1	1018	4.7901	34.9408	27.6526	-0.0213	7.349
1	1019	4.7819	34.9413	27.6539	-0.0207	7.381
1	1020	4.7842	34.9405	27.653	-0.0217	7.376
1	1021	4.7774	34.9412	27.6543	-0.0181	7.453
2	4	23.4804	36.2267	24.7241	0.1075	4.798
2	5	23.4813	36.2272	24.7242	0.1066	4.808
2	6	23.4801	36.2274	24.7247	0.0931	4.813
2	7	23.481	36.2272	24.7243	0.103	4.781
2	8	23.4829	36.227	24.7236	0.0977	4.774
2	9	23.4844	36.2271	24.7233	0.1022	4.765
2	10	23.4859	36.2293	24.7245	0.0994	4.765
2	11	23.487	36.2317	24.7259	0.0862	4.772
2	12	23.4848	36.235	24.7291	0.0872	4.764
2	13	23.4842	36.2355	24.7297	0.1007	4.76
2	14	23.483	36.2375	24.7315	0.0922	4.757
2	15	23.4605	36.2657	24.7596	0.1035	4.751
2	16	23.4319	36.3009	24.7947	0.1036	4.758
2	17	23.4161	36.3198	24.8136	0.0905	4.757
2	18	23.3988	36.3377	24.8322	0.0903	4.777
2	19	23.3787	36.3529	24.8497	0.0955	4.8
2	20	23.3533	36.3717	24.8713	0.0865	4.797
2	21	23.3253	36.3924	24.8953	0.0746	4.808
2	22	23.3042	36.4072	24.9127	0.0829	4.786
2	23	23.2578	36.4351	24.9474	0.0802	4.782
2	24	23.196	36.4721	24.9936	0.0635	4.797
2	25	23.1285	36.5122	25.0436	0.0609	4.791
2	26	23.0836	36.5505	25.0858	0.0525	4.731
2	27	23.0799	36.5563	25.0912	0.065	4.774
2	28	23.079	36.5634	25.0969	0.059	4.775
2	29	23.0798	36.5697	25.1015	0.0701	4.791
2	30	23.0809	36.5729	25.1036	0.0801	4.8
2	31	23.0811	36.5791	25.1083	0.081	4.765
2	32	23.0793	36.5848	25.1131	0.0986	4.796
2	33	23.0787	36.5898	25.117	0.1202	4.81
2	34	23.0792	36.5935	25.1197	0.1151	4.788
2	35	23.0798	36.5986	25.1234	0.1444	4.794
2	36	23.0779	36.6014	25.1261	0.1437	4.827
2	37	23.0701	36.6035	25.13	0.1452	4.806
2	38	23.06	36.6047	25.1338	0.1649	4.791
2	39	23.055	36.6055	25.1359	0.1909	4.785
2	40	23.0482	36.6049	25.1374	0.2175	4.8
2	41	23.0423	36.6068	25.1405	0.2154	4.79
2	42	23.0346	36.6085	25.1441	0.2504	4.74
2	43	23.0225	36.6095	25.1483	0.289	4.769
2	44	22.9962	36.612	25.1579	0.2805	4.746
2	45	22.9265	36.6181	25.1827	0.276	4.777
2	46	22.9016	36.6205	25.1918	0.2934	4.789
2	47	22.8924	36.6218	25.1955	0.2375	4.805
2	48	22.877	36.6243	25.2018	0.2198	4.811
2	49	22.8492	36.6286	25.2131	0.2354	4.835
2	50	22.8407	36.629	25.2159	0.2223	4.825
2	51	22.8336	36.6289	25.2179	0.2509	4.84
2	52	22.8284	36.6286	25.2192	0.2849	4.823
2	53	22.8207	36.629	25.2216	0.3205	4.817
2	54	22.816	36.6292	25.2231	0.3342	4.824
2	55	22.813	36.6291	25.224	0.2857	4.817
2	56	22.8098	36.6287	25.2245	0.3085	4.811
2	57	22.8009	36.6285	25.227	0.3447	4.828
2	58	22.7912	36.6287	25.2299	0.3431	4.832
2	59	22.784	36.6285	25.2319	0.3326	4.807
2	60	22.7795	36.6284	25.2331	0.3837	4.778
2	61	22.7711	36.6283	25.2354	0.4762	4.783
2	62	22.7661	36.6282	25.2368	0.5438	4.799
2	63	22.761	36.6282	25.2383	0.5254	4.762
2	64	22.7531	36.628	25.2405	0.5781	4.797
2	65	22.7441	36.6277	25.2428	0.7208	4.794
2	66	22.7408	36.6275	25.2436	0.8324	4.792
2	67	22.7379	36.6272	25.2442	0.8756	4.817
2	68	22.7358	36.627	25.2446	0.9607	4.778
2	69	22.7342	36.6266	25.2448	1.0386	4.767
2	70	22.7268	36.6261	25.2465	1.0917	4.802
2	71	22.7133	36.6257	25.2501	1.1379	4.794
2	72	22.7043	36.6256	25.2527	1.1439	4.814
2	73	22.7013	36.6255	25.2534	1.0152	4.805
2	74	22.6968	36.6254	25.2547	0.9662	4.785
2	75	22.6918	36.6254	25.2561	0.9176	4.789
2	76	22.6857	36.6251	25.2576	1.116	4.814
2	77	22.6804	36.6248	25.259	1.0099	4.802
2	78	22.6733	36.6245	25.2607	0.8388	4.797
2	79	22.653	36.6228	25.2653	0.6958	4.795
2	80	22.6164	36.6209	25.2744	0.7231	4.773
2	81	22.5919	36.6198	25.2806	0.6847	4.784
2	82	22.579	36.6185	25.2833	0.5435	4.806
2	83	22.5648	36.6175	25.2866	0.5648	4.785
2	84	22.5545	36.6169	25.2891	0.5532	4.792
2	85	22.5393	36.6157	25.2926	0.4933	4.815
2	86	22.5258	36.6145	25.2956	0.4338	4.814
2	87	22.4742	36.6111	25.3077	0.4338	4.81
2	88	22.4433	36.6099	25.3157	0.4254	4.807
2	89	22.4093	36.6083	25.3242	0.364	4.795
2	90	22.3142	36.6031	25.3474	0.3372	4.806
2	91	22.2181	36.5961	25.3694	0.3323	4.839
2	92	22.1521	36.5935	25.3862	0.3739	4.829
2	93	22.0115	36.5877	25.4216	0.3259	4.84
2	94	21.9137	36.5801	25.4433	0.2779	4.839
2	95	21.5382	36.5624	25.5351	0.2169	4.85
2	96	21.2503	36.5509	25.6062	0.2189	4.868
2	97	21.1524	36.5451	25.6288	0.2344	4.876
2	98	20.9973	36.5387	25.6666	0.1955	4.885
2	99	20.8718	36.5348	25.698	0.1931	4.881
2	100	20.8255	36.5313	25.7079	0.1847	4.842
2	101	20.7568	36.5273	25.7236	0.1744	4.859
2	102	20.6681	36.5228	25.7443	0.1875	4.829
2	103	20.63	36.5201	25.7526	0.2176	4.769
2	104	20.6134	36.5185	25.7558	0.1981	4.793
2	105	20.5504	36.5167	25.7716	0.2189	4.786
2	106	20.4742	36.5143	25.7903	0.1927	4.753
2	107	20.402	36.5137	25.8093	0.1756	4.76
2	108	20.2949	36.5127	25.8374	0.1613	4.768
2	109	20.1549	36.5108	25.8734	0.1509	4.794
2	110	20.0222	36.508	25.9067	0.1391	4.754
2	111	19.9878	36.5041	25.9128	0.1214	4.751
2	112	19.9361	36.5013	25.9244	0.1207	4.745
2	113	19.8661	36.4993	25.9415	0.1131	4.704
2	114	19.744	36.4962	25.9713	0.104	4.711
2	115	19.6798	36.4934	25.9861	0.1034	4.685
2	116	19.6501	36.4905	25.9917	0.0939	4.703
2	117	19.6108	36.4858	25.9985	0.0787	4.677
2	118	19.5736	36.4815	26.005	0.0559	4.672
2	119	19.5154	36.4793	26.0185	0.0523	4.647
2	120	19.4438	36.4774	26.0358	0.0524	4.629
2	121	19.3871	36.4746	26.0485	0.0524	4.64
2	122	19.3553	36.4715	26.0544	0.0524	4.655
2	123	19.311	36.4687	26.0637	0.0517	4.653
2	124	19.2947	36.4662	26.0661	0.039	4.643
2	125	19.2752	36.4638	26.0693	0.0255	4.614
2	126	19.2491	36.4632	26.0756	0.0354	4.604
2	127	19.1729	36.4591	26.0922	0.0354	4.586
2	128	19.0728	36.4526	26.1132	0.0354	4.605
2	129	19.0465	36.4494	26.1175	0.0353	4.574
2	130	19.0461	36.4482	26.1167	0.028	4.564
2	131	19.0443	36.4469	26.1162	0.0137	4.568
2	132	19.0055	36.4457	26.1252	0.0016	4.57
2	133	18.9624	36.4428	26.1341	0.0012	4.56
2	134	18.9195	36.4395	26.1426	0.0005	4.539
2	135	18.8854	36.4361	26.1487	0.0005	4.531
2	136	18.8503	36.4319	26.1546	-0.0117	4.535
2	137	18.814	36.4282	26.161	0.006	4.516
2	138	18.7534	36.4215	26.1714	0.0113	4.489
2	139	18.7112	36.4174	26.179	-0.0002	4.493
2	140	18.656	36.413	26.1897	-0.0009	4.459
2	141	18.6388	36.4099	26.1917	-0.0074	4.471
2	142	18.5668	36.4044	26.2058	0.0005	4.455
2	143	18.514	36.4006	26.2163	0.0002	4.453
2	144	18.4845	36.3979	26.2216	-0.011	4.457
2	145	18.4816	36.3966	26.2214	-0.0165	4.412
2	146	18.4714	36.3959	26.2235	-0.0159	4.381
2	147	18.4191	36.3918	26.2335	-0.0167	4.388
2	148	18.3565	36.3873	26.2458	-0.016	4.367
2	149	18.3208	36.3838	26.2521	-0.0162	4.352
2	150	18.2932	36.3807	26.2567	-0.0169	4.334
2	151	18.2735	36.3815	26.2623	-0.0165	4.336
2	152	18.2174	36.3783	26.2739	-0.0313	4.328
2	153	18.1534	36.3691	26.2828	-0.0347	4.323
2	154	18.1132	36.3635	26.2886	-0.0343	4.326
2	155	17.9935	36.3537	26.311	-0.0237	4.33
2	156	17.8516	36.3428	26.3378	-0.037	4.291
2	157	17.8379	36.3427	26.3411	-0.0347	4.314
2	158	17.8301	36.3412	26.3419	-0.0353	4.303
2	159	17.8213	36.3386	26.3421	-0.0284	4.28
2	160	17.7975	36.3351	26.3453	-0.0327	4.265
2	161	17.7542	36.3306	26.3525	-0.0334	4.271
2	162	17.6793	36.3237	26.3657	-0.0223	4.267
2	163	17.601	36.3151	26.3783	-0.048	4.257
2	164	17.4477	36.3005	26.4046	-0.0428	4.266
2	165	17.4009	36.2924	26.4098	-0.0429	4.228
2	166	17.3762	36.2871	26.4118	-0.0501	4.223
2	167	17.2794	36.2767	26.4273	-0.0501	4.207
2	168	17.1593	36.2627	26.4456	-0.0502	4.228
2	169	17.1273	36.2558	26.4479	-0.0509	4.231
2	170	17.1118	36.2519	26.4487	-0.05	4.217
2	171	17.0544	36.2447	26.457	-0.0389	4.192
2	172	16.9934	36.237	26.4657	-0.0495	4.208
2	173	16.974	36.2327	26.4671	-0.0506	4.169
2	174	16.9362	36.2267	26.4715	-0.0501	4.161
2	175	16.8178	36.214	26.4901	-0.0501	4.165
2	176	16.7272	36.2067	26.506	-0.0501	4.169
2	177	16.6705	36.1947	26.5102	-0.0525	4.169
2	178	16.6328	36.19	26.5155	-0.0646	4.163
2	179	16.5858	36.1836	26.5217	-0.0513	4.157
2	180	16.5061	36.174	26.5331	-0.0502	4.161
2	181	16.4173	36.1614	26.5443	-0.0509	4.168
2	182	16.3702	36.1532	26.549	-0.0501	4.145
2	183	16.2907	36.1422	26.5591	-0.0609	4.169
2	184	16.2006	36.1328	26.5729	-0.0582	4.177
2	185	16.1393	36.1236	26.5801	-0.0515	4.181
2	186	16.0947	36.1145	26.5834	-0.0501	4.189
2	187	16.0352	36.1063	26.5909	-0.0501	4.17
2	188	15.9773	36.0981	26.598	-0.0501	4.168
2	189	15.8829	36.087	26.6111	-0.0501	4.169
2	190	15.7839	36.0729	26.6229	-0.0501	4.182
2	191	15.7194	36.0627	26.6298	-0.0528	4.203
2	192	15.6724	36.0557	26.6351	-0.0558	4.171
2	193	15.5967	36.0436	26.643	-0.0504	4.166
2	194	15.5529	36.0376	26.6483	-0.0622	4.158
2	195	15.5057	36.0323	26.655	-0.0424	4.163
2	196	15.4749	36.0269	26.6578	-0.0488	4.167
2	197	15.4079	36.0179	26.6659	-0.0501	4.157
2	198	15.37	36.0102	26.6686	-0.0505	4.155
2	199	15.3324	36.0048	26.6729	-0.0586	4.141
2	200	15.2782	35.996	26.6782	-0.0585	4.169
2	201	15.2155	35.9871	26.6854	-0.0619	4.179
2	202	15.2215	35.9874	26.6843	-0.0505	4.147
2	203	15.1712	35.9784	26.6885	-0.0502	4.136
2	204	15.1415	35.9736	26.6915	-0.0628	4.147
2	205	15.1044	35.9681	26.6955	-0.055	4.126
2	206	15.053	35.9622	26.7023	-0.0509	4.142
2	207	15.0002	35.9531	26.7071	-0.0515	4.14
2	208	14.9464	35.9459	26.7134	-0.0515	4.108
2	209	14.9126	35.9406	26.7168	-0.0516	4.131
2	210	14.857	35.932	26.7224	-0.0501	4.127
2	211	14.8107	35.9251	26.7273	-0.0501	4.144
2	212	14.7627	35.9164	26.7311	-0.0501	4.115
2	213	14.6197	35.8976	26.7478	-0.0502	4.147
2	214	14.5572	35.8877	26.7538	-0.0507	4.172
2	215	14.4792	35.8775	26.7628	-0.0531	4.155
2	216	14.4417	35.8688	26.7643	-0.0502	4.145
2	217	14.3994	35.8633	26.7692	-0.0502	4.148
2	218	14.3878	35.861	26.7699	-0.0504	4.167
2	219	14.3621	35.8563	26.7717	-0.0511	4.163
2	220	14.3245	35.8519	26.7764	-0.0629	4.148
2	221	14.3057	35.8507	26.7796	-0.0531	4.143
2	222	14.2593	35.8413	26.7823	-0.0507	4.139
2	223	14.219	35.834	26.7853	-0.0501	4.143
2	224	14.1604	35.8251	26.7909	-0.0502	4.159
2	225	14.0859	35.8148	26.7989	-0.0505	4.162
2	226	14.0079	35.8035	26.8067	-0.0486	4.162
2	227	13.9993	35.8012	26.8067	-0.035	4.202
2	228	13.9947	35.8004	26.807	-0.0352	4.175
2	229	13.9885	35.7985	26.807	-0.052	4.164
2	230	13.9598	35.7932	26.8089	-0.0516	4.167
2	231	13.9257	35.7881	26.8122	-0.0643	4.146
2	232	13.8858	35.7829	26.8166	-0.052	4.168
2	233	13.8499	35.7766	26.8193	-0.05	4.166
2	234	13.837	35.774	26.8199	-0.0501	4.17
2	235	13.8278	35.7721	26.8205	-0.0502	4.166
2	236	13.8194	35.7718	26.8219	-0.036	4.158
2	237	13.8092	35.7685	26.8215	-0.0503	4.163
2	238	13.7992	35.7668	26.8223	-0.0501	4.176
2	239	13.7884	35.765	26.8232	-0.0507	4.178
2	240	13.7835	35.764	26.8235	-0.0586	4.172
2	241	13.7326	35.7555	26.8276	-0.0498	4.173
2	242	13.628	35.742	26.8389	-0.0501	4.161
2	243	13.5395	35.7304	26.8484	-0.0505	4.194
2	244	13.5182	35.7256	26.8491	-0.0512	4.187
2	245	13.4988	35.7218	26.8502	-0.05	4.196
2	246	13.4623	35.7154	26.8527	-0.0399	4.206
2	247	13.3838	35.7058	26.8615	-0.0439	4.193
2	248	13.3278	35.6976	26.8667	-0.0464	4.209
2	249	13.2884	35.6914	26.87	-0.0505	4.188
2	250	13.2382	35.6838	26.8744	-0.0501	4.198
2	251	13.1858	35.6767	26.8796	-0.0501	4.227
2	252	13.165	35.6743	26.882	-0.0512	4.21
2	253	13.1495	35.6687	26.8808	-0.0507	4.211
2	254	13.1426	35.6672	26.881	-0.0507	4.211
2	255	13.1401	35.6662	26.8808	-0.0508	4.201
2	256	13.1373	35.6654	26.8807	-0.0502	4.198
2	257	13.1337	35.6645	26.8808	-0.0494	4.183
2	258	13.1302	35.6637	26.8809	-0.0362	4.188
2	259	13.1207	35.6622	26.8816	-0.0421	4.164
2	260	13.0762	35.6564	26.8862	-0.0427	4.163
2	261	12.9759	35.6451	26.8978	-0.0502	4.172
2	262	12.964	35.6425	26.8981	-0.0501	4.172
2	263	12.9564	35.6403	26.898	-0.0445	4.194
2	264	12.9437	35.6382	26.8989	-0.0503	4.192
2	265	12.9171	35.6341	26.9011	-0.0501	4.21
2	266	12.8825	35.6289	26.9041	-0.0501	4.197
2	267	12.8751	35.6256	26.903	-0.0451	4.234
2	268	12.8138	35.6168	26.9084	-0.0501	4.212
2	269	12.7416	35.6081	26.9161	-0.0501	4.226
2	270	12.6928	35.6025	26.9215	-0.0501	4.203
2	271	12.658	35.5973	26.9244	-0.0504	4.21
2	272	12.6334	35.5911	26.9245	-0.0501	4.175
2	273	12.6056	35.5871	26.9269	-0.0501	4.196
2	274	12.5674	35.581	26.9297	-0.0504	4.195
2	275	12.5224	35.5737	26.933	-0.0508	4.22
2	276	12.4882	35.57	26.9369	-0.0552	4.213
2	277	12.4695	35.5673	26.9384	-0.0631	4.206
2	278	12.4585	35.564	26.9381	-0.0362	4.215
2	279	12.3735	35.5536	26.9468	-0.0479	4.195
2	280	12.3033	35.5441	26.9531	-0.0502	4.198
2	281	12.2483	35.536	26.9575	-0.0388	4.206
2	282	12.2391	35.5329	26.9569	-0.0445	4.205
2	283	12.2377	35.5313	26.956	-0.0504	4.227
2	284	12.2348	35.5308	26.9561	-0.0502	4.224
2	285	12.199	35.5265	26.9597	-0.0501	4.236
2	286	12.1366	35.5183	26.9655	-0.0432	4.242
2	287	12.096	35.5123	26.9686	-0.0456	4.228
2	288	11.9992	35.5002	26.9779	-0.0439	4.23
2	289	11.9572	35.4936	26.9808	-0.039	4.239
2	290	11.9482	35.4911	26.9807	-0.0418	4.21
2	291	11.9409	35.4892	26.9806	-0.0499	4.233
2	292	11.9309	35.4871	26.9808	-0.0383	4.245
2	293	11.9143	35.4839	26.9816	-0.0495	4.238
2	294	11.901	35.4819	26.9826	-0.0521	4.224
2	295	11.8905	35.4802	26.9832	-0.0507	4.231
2	296	11.889	35.4795	26.9831	-0.0507	4.227
2	297	11.8883	35.4791	26.9828	-0.0441	4.243
2	298	11.8869	35.4784	26.9825	-0.0357	4.248
2	299	11.877	35.4765	26.983	-0.0378	4.219
2	300	11.8032	35.4679	26.9903	-0.0347	4.223
2	301	11.708	35.4576	27.0004	-0.0435	4.237
2	302	11.6672	35.4507	27.0028	-0.0506	4.268
2	303	11.6527	35.4474	27.003	-0.0461	4.252
2	304	11.6478	35.4454	27.0023	-0.0346	4.257
2	305	11.6384	35.4437	27.0027	-0.0341	4.254
2	306	11.6231	35.4415	27.0039	-0.0377	4.232
2	307	11.6135	35.4398	27.0044	-0.0447	4.244
2	308	11.5992	35.4373	27.0052	-0.0456	4.267
2	309	11.5546	35.432	27.0094	-0.0492	4.27
2	310	11.5353	35.429	27.0107	-0.0382	4.261
2	311	11.4938	35.4236	27.0143	-0.0367	4.251
2	312	11.4416	35.4177	27.0195	-0.0355	4.252
2	313	11.4093	35.4133	27.0221	-0.0481	4.264
2	314	11.3882	35.4105	27.0238	-0.0404	4.286
2	315	11.3532	35.4062	27.027	-0.036	4.288
2	316	11.3259	35.4022	27.0289	-0.0472	4.288
2	317	11.2985	35.3986	27.0312	-0.0495	4.3
2	318	11.2853	35.3961	27.0318	-0.039	4.307
2	319	11.2501	35.3914	27.0346	-0.0462	4.301
2	320	11.2219	35.3869	27.0362	-0.0352	4.296
2	321	11.1936	35.3832	27.0386	-0.0354	4.287
2	322	11.1736	35.3809	27.0405	-0.0408	4.317
2	323	11.154	35.3784	27.0421	-0.0487	4.33
2	324	11.131	35.3748	27.0436	-0.0386	4.327
2	325	11.1054	35.3714	27.0456	-0.037	4.301
2	326	11.0861	35.3687	27.047	-0.0447	4.315
2	327	11.0715	35.3668	27.0483	-0.0508	4.278
2	328	11.0684	35.3658	27.048	-0.0507	4.24
2	329	11.0541	35.3639	27.0492	-0.0501	4.265
2	330	11.0174	35.3605	27.0532	-0.0501	4.247
2	331	10.9982	35.358	27.0547	-0.0501	4.253
2	332	10.9886	35.3561	27.055	-0.0503	4.256
2	333	10.9836	35.3544	27.0547	-0.0377	4.247
2	334	10.9669	35.3524	27.0561	-0.0484	4.242
2	335	10.9472	35.3502	27.058	-0.0518	4.253
2	336	10.9372	35.3488	27.0587	-0.0485	4.265
2	337	10.9064	35.3453	27.0616	-0.037	4.253
2	338	10.8756	35.3407	27.0636	-0.0414	4.257
2	339	10.8562	35.3373	27.0644	0.0175	4.267
2	340	10.8495	35.3361	27.0647	-0.0355	4.287
2	341	10.832	35.334	27.0662	-0.049	4.279
2	342	10.796	35.3297	27.0694	-0.0408	4.335
2	343	10.7765	35.3266	27.0705	-0.0354	4.355
2	344	10.7634	35.3238	27.0706	-0.0368	4.324
2	345	10.7363	35.3207	27.0731	-0.0461	4.303
2	346	10.7232	35.3188	27.0739	-0.0453	4.324
2	347	10.6961	35.316	27.0766	-0.036	4.316
2	348	10.6723	35.3132	27.0787	-0.0383	4.304
2	349	10.6634	35.3107	27.0784	-0.0372	4.297
2	350	10.6553	35.3089	27.0784	-0.0381	4.305
2	351	10.6495	35.3077	27.0785	-0.0369	4.325
2	352	10.6361	35.3061	27.0796	-0.0376	4.318
2	353	10.6111	35.3034	27.082	-0.0354	4.327
2	354	10.5841	35.2996	27.0838	-0.0375	4.33
2	355	10.5541	35.2962	27.0865	-0.0451	4.308
2	356	10.5033	35.2909	27.0914	-0.0415	4.319
2	357	10.4793	35.2875	27.093	-0.0378	4.328
2	358	10.4651	35.285	27.0935	-0.034	4.317
2	359	10.4468	35.282	27.0944	-0.0418	4.325
2	360	10.4081	35.2775	27.0977	-0.0431	4.319
2	361	10.3789	35.2741	27.1002	-0.0461	4.323
2	362	10.3585	35.2706	27.1011	-0.0391	4.358
2	363	10.3468	35.2688	27.1017	-0.0349	4.345
2	364	10.3398	35.2675	27.102	-0.0374	4.31
2	365	10.3294	35.2659	27.1025	-0.0358	4.315
2	366	10.3194	35.2641	27.1028	-0.0356	4.338
2	367	10.3001	35.2616	27.1043	-0.0454	4.335
2	368	10.2817	35.2599	27.1062	-0.0391	4.319
2	369	10.2684	35.2583	27.1073	-0.0359	4.342
2	370	10.2503	35.2561	27.1087	-0.0345	4.378
2	371	10.2408	35.254	27.1087	-0.0354	4.367
2	372	10.2366	35.2526	27.1083	-0.0422	4.35
2	373	10.2309	35.2518	27.1087	-0.0474	4.34
2	374	10.2138	35.2495	27.1099	-0.0393	4.337
2	375	10.1962	35.2477	27.1116	-0.0486	4.387
2	376	10.1802	35.2454	27.1126	-0.0407	4.343
2	377	10.1579	35.2421	27.1138	-0.0358	4.374
2	378	10.1429	35.24	27.1148	-0.049	4.366
2	379	10.1316	35.2388	27.1159	-0.0415	4.345
2	380	10.1242	35.2379	27.1164	-0.0464	4.346
2	381	10.1143	35.2364	27.1169	-0.0436	4.35
2	382	10.1038	35.2349	27.1176	-0.0365	4.377
2	383	10.0848	35.2325	27.119	-0.0375	4.374
2	384	10.0652	35.2296	27.1201	-0.0393	4.365
2	385	10.0521	35.2281	27.1212	-0.0375	4.367
2	386	10.0401	35.2266	27.1221	-0.0376	4.371
2	387	10.0319	35.2253	27.1225	-0.0378	4.348
2	388	10.0067	35.2228	27.1249	-0.0402	4.35
2	389	9.9787	35.22	27.1275	-0.0441	4.361
2	390	9.9696	35.2184	27.1278	-0.0363	4.346
2	391	9.9579	35.2166	27.1284	-0.0463	4.373
2	392	9.9501	35.215	27.1285	-0.0426	4.346
2	393	9.9443	35.2142	27.1288	-0.0376	4.36
2	394	9.9256	35.2122	27.1305	-0.0375	4.387
2	395	9.8966	35.2089	27.1328	-0.0389	4.396
2	396	9.8731	35.2061	27.1347	-0.037	4.387
2	397	9.8643	35.2041	27.1347	-0.0467	4.397
2	398	9.8421	35.2019	27.1367	-0.0386	4.398
2	399	9.8241	35.1997	27.1381	-0.0362	4.368
2	400	9.8092	35.1981	27.1394	-0.0396	4.354
2	401	9.7926	35.1962	27.1406	-0.0417	4.373
2	402	9.78	35.1944	27.1414	-0.0458	4.385
2	403	9.776	35.1934	27.1413	-0.0367	4.389
2	404	9.766	35.1919	27.1418	-0.0379	4.384
2	405	9.7493	35.1898	27.143	-0.0392	4.375
2	406	9.7393	35.1882	27.1435	-0.0494	4.387
2	407	9.7288	35.1868	27.1442	-0.0389	4.404
2	408	9.722	35.1859	27.1445	-0.0372	4.417
2	409	9.7005	35.1834	27.1462	-0.0374	4.397
2	410	9.6838	35.182	27.148	-0.0386	4.383
2	411	9.6789	35.1812	27.1482	-0.0381	4.383
2	412	9.6767	35.1805	27.148	-0.037	4.393
2	413	9.6684	35.1794	27.1485	-0.0383	4.402
2	414	9.6513	35.1776	27.1499	-0.0354	4.407
2	415	9.643	35.1768	27.1507	-0.0363	4.406
2	416	9.6398	35.176	27.1506	-0.0238	4.4
2	417	9.6307	35.175	27.1514	-0.0374	4.399
2	418	9.615	35.1733	27.1527	-0.0354	4.405
2	419	9.601	35.1716	27.1537	-0.0416	4.411
2	420	9.592	35.1699	27.1539	-0.0485	4.403
2	421	9.588	35.1692	27.154	-0.0388	4.4
2	422	9.5691	35.1675	27.1558	-0.0376	4.407
2	423	9.5428	35.1649	27.1582	-0.0394	4.439
2	424	9.5165	35.1626	27.1608	-0.0387	4.41
2	425	9.5016	35.1605	27.1617	-0.0363	4.432
2	426	9.484	35.1583	27.1629	-0.0359	4.424
2	427	9.4643	35.1555	27.164	-0.0394	4.411
2	428	9.4536	35.1539	27.1645	-0.0374	4.399
2	429	9.43	35.1517	27.1667	-0.0363	4.427
2	430	9.409	35.1497	27.1686	-0.036	4.429
2	431	9.3934	35.1476	27.1695	-0.0379	4.453
2	432	9.384	35.1458	27.1697	-0.0365	4.447
2	433	9.3753	35.1444	27.1701	-0.0356	4.453
2	434	9.352	35.1422	27.1721	-0.0373	4.441
2	435	9.3223	35.1395	27.1749	-0.0388	4.442
2	436	9.3028	35.1371	27.1762	-0.0372	4.468
2	437	9.2861	35.1351	27.1775	-0.0315	4.448
2	438	9.2778	35.1338	27.1778	-0.0269	4.455
2	439	9.2747	35.1332	27.1778	-0.0336	4.453
2	440	9.2653	35.1321	27.1785	-0.0347	4.432
2	441	9.249	35.1302	27.1797	-0.0415	4.444
2	442	9.2302	35.1278	27.1809	-0.0404	4.448
2	443	9.2014	35.1252	27.1835	-0.0383	4.46
2	444	9.1794	35.1231	27.1856	-0.0362	4.468
2	445	9.1646	35.1212	27.1864	-0.0347	4.453
2	446	9.1476	35.119	27.1875	-0.0359	4.488
2	447	9.1297	35.1168	27.1887	-0.0341	4.476
2	448	9.1184	35.1154	27.1894	-0.0371	4.498
2	449	9.1092	35.1143	27.1901	-0.0368	4.492
2	450	9.094	35.1127	27.1913	-0.0368	4.485
2	451	9.0875	35.1117	27.1916	-0.0358	4.476
2	452	9.0792	35.1105	27.1919	-0.0246	4.464
2	453	9.0713	35.1092	27.1922	-0.0367	4.474
2	454	9.0617	35.1081	27.1929	-0.0378	4.485
2	455	9.0458	35.1064	27.1941	-0.0383	4.481
2	456	9.0218	35.104	27.1961	-0.0398	4.473
2	457	9.0043	35.1018	27.1972	-0.0365	4.48
2	458	8.9887	35.1002	27.1985	-0.037	4.508
2	459	8.9762	35.0985	27.1992	-0.0367	4.506
2	460	8.9641	35.097	27.1999	-0.0361	4.51
2	461	8.9578	35.0958	27.2	-0.0357	4.487
2	462	8.9529	35.0952	27.2003	-0.0353	4.459
2	463	8.9358	35.0937	27.2019	-0.0324	4.484
2	464	8.918	35.0921	27.2035	-0.0182	4.504
2	465	8.9043	35.0907	27.2046	-0.0248	4.504
2	466	8.8981	35.0894	27.2046	-0.0367	4.53
2	467	8.8869	35.0879	27.2053	-0.0358	4.503
2	468	8.8691	35.0866	27.207	-0.0351	4.502
2	469	8.8654	35.0859	27.2071	-0.0356	4.515
2	470	8.8639	35.0854	27.2069	-0.0369	4.501
2	471	8.8599	35.0844	27.2068	-0.0372	4.513
2	472	8.8497	35.0837	27.2078	-0.0368	4.523
2	473	8.8402	35.083	27.2088	-0.0364	4.539
2	474	8.8313	35.0818	27.2093	-0.0326	4.506
2	475	8.8159	35.0797	27.2102	-0.0288	4.516
2	476	8.7849	35.0765	27.2126	-0.0366	4.54
2	477	8.736	35.0731	27.2176	-0.0367	4.549
2	478	8.7258	35.0714	27.2179	-0.038	4.528
2	479	8.7245	35.0705	27.2174	-0.038	4.53
2	480	8.7221	35.0699	27.2173	-0.0347	4.535
2	481	8.7168	35.069	27.2175	-0.0379	4.525
2	482	8.6945	35.0665	27.219	-0.0377	4.53
2	483	8.6793	35.065	27.2203	-0.0398	4.533
2	484	8.672	35.064	27.2206	-0.0407	4.541
2	485	8.6535	35.0624	27.2223	-0.0357	4.532
2	486	8.629	35.0603	27.2244	-0.0356	4.533
2	487	8.6044	35.0582	27.2267	-0.0384	4.538
2	488	8.5824	35.0554	27.228	-0.0366	4.548
2	489	8.579	35.0544	27.2277	-0.037	4.602
2	490	8.5748	35.0539	27.2279	-0.0379	4.612
2	491	8.5555	35.0519	27.2294	-0.036	4.598
2	492	8.5299	35.0495	27.2316	-0.036	4.634
2	493	8.5001	35.0471	27.2343	-0.0402	4.614
2	494	8.4897	35.046	27.2351	-0.0377	4.627
2	495	8.4786	35.0446	27.2356	-0.0387	4.611
2	496	8.4626	35.0426	27.2366	-0.0384	4.609
2	497	8.455	35.0414	27.2368	-0.0313	4.608
2	498	8.436	35.04	27.2387	-0.0208	4.601
2	499	8.4143	35.0382	27.2406	-0.0198	4.579
2	500	8.4058	35.037	27.2411	-0.0256	4.567
2	501	8.3963	35.0365	27.2421	-0.0355	4.58
2	502	8.3854	35.0356	27.2431	-0.0361	4.575
2	503	8.3625	35.0339	27.2453	-0.0283	4.62
2	504	8.3382	35.032	27.2475	-0.036	4.617
2	505	8.3286	35.0308	27.2481	-0.0313	4.595
2	506	8.3192	35.0296	27.2486	-0.0251	4.591
2	507	8.3116	35.0284	27.2488	-0.036	4.613
2	508	8.3021	35.0274	27.2494	-0.0403	4.627
2	509	8.2837	35.0262	27.2513	-0.0406	4.685
2	510	8.2608	35.0245	27.2535	-0.0393	4.646
2	511	8.2493	35.0231	27.2542	-0.0392	4.616
2	512	8.2429	35.022	27.2543	-0.0384	4.631
2	513	8.238	35.0213	27.2546	-0.0355	4.634
2	514	8.2294	35.0205	27.2552	-0.0364	4.623
2	515	8.2131	35.0192	27.2567	-0.04	4.637
2	516	8.2009	35.0179	27.2575	-0.0387	4.608
2	517	8.1916	35.0169	27.2582	-0.0366	4.64
2	518	8.1861	35.016	27.2583	-0.0269	4.649
2	519	8.1739	35.0154	27.2597	-0.0358	4.669
2	520	8.1672	35.0148	27.2602	-0.0191	4.657
2	521	8.1616	35.0141	27.2606	-0.024	4.653
2	522	8.1548	35.0133	27.261	-0.0378	4.669
2	523	8.1493	35.0128	27.2614	-0.0248	4.642
2	524	8.1442	35.0123	27.2617	-0.0319	4.668
2	525	8.135	35.0115	27.2625	-0.0378	4.673
2	526	8.1072	35.0093	27.265	-0.0367	4.652
2	527	8.0851	35.0074	27.2669	-0.0241	4.665
2	528	8.0695	35.0057	27.2679	-0.0378	4.666
2	529	8.0349	35.0034	27.2714	-0.0362	4.644
2	530	8.0097	35.0018	27.2739	-0.0357	4.666
2	531	7.9955	35.0007	27.2751	-0.0299	4.674
2	532	7.978	34.9989	27.2764	-0.0331	4.647
2	533	7.9684	34.9977	27.2769	-0.0396	4.709
2	534	7.9622	34.9969	27.2772	-0.037	4.709
2	535	7.9524	34.9962	27.2781	-0.0262	4.719
2	536	7.9404	34.9955	27.2793	-0.0207	4.699
2	537	7.9367	34.9949	27.2793	-0.022	4.743
2	538	7.9316	34.9941	27.2795	-0.0362	4.713
2	539	7.9266	34.9935	27.2798	-0.0394	4.716
2	540	7.9166	34.9929	27.2808	-0.0395	4.691
2	541	7.9004	34.9918	27.2824	-0.0387	4.699
2	542	7.8923	34.991	27.283	-0.0375	4.713
2	543	7.8902	34.9904	27.2828	-0.0294	4.721
2	544	7.89	34.9901	27.2826	-0.0369	4.697
2	545	7.887	34.9899	27.2828	-0.0235	4.695
2	546	7.8828	34.9894	27.2831	-0.0347	4.696
2	547	7.8757	34.9889	27.2837	-0.0379	4.704
2	548	7.8661	34.9882	27.2847	-0.0394	4.725
2	549	7.8529	34.9873	27.286	-0.0385	4.714
2	550	7.8347	34.986	27.2876	-0.0385	4.712
2	551	7.8206	34.9848	27.2888	-0.0379	4.727
2	552	7.8087	34.9837	27.2896	-0.0375	4.688
2	553	7.8015	34.9832	27.2903	-0.0315	4.726
2	554	7.7912	34.9826	27.2914	-0.0202	4.745
2	555	7.7809	34.9817	27.2922	-0.0205	4.774
2	556	7.7728	34.9808	27.2927	-0.021	4.744
2	557	7.7641	34.9802	27.2935	-0.0352	4.768
2	558	7.7627	34.9798	27.2934	-0.0375	4.777
2	559	7.7565	34.9792	27.2938	-0.0393	4.766
2	560	7.7472	34.9788	27.2949	-0.0387	4.758
2	561	7.7423	34.9785	27.2953	-0.0399	4.773
2	562	7.7366	34.9778	27.2956	-0.0251	4.789
2	563	7.7265	34.9769	27.2964	-0.0212	4.775
2	564	7.7153	34.9762	27.2976	-0.0377	4.773
2	565	7.7027	34.9754	27.2988	-0.0389	4.785
2	566	7.6898	34.9742	27.2997	-0.0377	4.808
2	567	7.6766	34.9732	27.3009	-0.0366	4.804
2	568	7.6675	34.9727	27.3018	-0.0376	4.796
2	569	7.6463	34.9712	27.3038	-0.0369	4.814
2	570	7.6309	34.97	27.3051	-0.0385	4.804
2	571	7.6037	34.9683	27.3077	-0.0253	4.776
2	572	7.5845	34.9671	27.3095	-0.036	4.812
2	573	7.575	34.9661	27.3102	-0.0374	4.803
2	574	7.5682	34.9654	27.3106	-0.0327	4.823
2	575	7.5624	34.965	27.3111	-0.0262	4.827
2	576	7.5598	34.9644	27.311	-0.0374	4.836
2	577	7.542	34.9635	27.3129	-0.0367	4.831
2	578	7.5284	34.9628	27.3144	-0.025	4.831
2	579	7.5211	34.9621	27.3149	-0.0204	4.828
2	580	7.5118	34.9613	27.3155	-0.0198	4.829
2	581	7.4983	34.9603	27.3168	-0.0263	4.833
2	582	7.4897	34.9597	27.3175	-0.0362	4.839
2	583	7.4812	34.9594	27.3185	-0.0367	4.837
2	584	7.4742	34.959	27.3192	-0.0314	4.839
2	585	7.4692	34.9585	27.3195	-0.0284	4.851
2	586	7.4616	34.9581	27.3203	-0.04	4.838
2	587	7.4393	34.9571	27.3228	-0.0392	4.871
2	588	7.4224	34.9557	27.3241	-0.0364	4.867
2	589	7.4041	34.955	27.3262	-0.0219	4.876
2	590	7.3842	34.9538	27.3281	-0.0355	4.874
2	591	7.3754	34.9529	27.3286	-0.0308	4.884
2	592	7.3687	34.9522	27.329	-0.0298	4.894
2	593	7.3644	34.9519	27.3295	-0.0248	4.904
2	594	7.3594	34.9516	27.3299	-0.0329	4.874
2	595	7.3572	34.9511	27.3299	-0.039	4.868
2	596	7.3517	34.9508	27.3304	-0.0382	4.853
2	597	7.3314	34.9501	27.3328	-0.0195	4.873
2	598	7.3141	34.9494	27.3346	-0.0215	4.885
2	599	7.3046	34.9486	27.3354	-0.0374	4.88
2	600	7.2939	34.9479	27.3364	-0.0381	4.899
2	601	7.2824	34.9474	27.3376	-0.0375	4.906
2	602	7.2719	34.9469	27.3387	-0.0239	4.906
2	603	7.257	34.9462	27.3403	-0.0321	4.923
2	604	7.2393	34.9455	27.3422	-0.0253	4.907
2	605	7.2269	34.9447	27.3434	-0.031	4.906
2	606	7.2193	34.9438	27.3437	-0.0381	4.886
2	607	7.2166	34.9436	27.344	-0.0377	4.938
2	608	7.2103	34.9434	27.3447	-0.0342	4.926
2	609	7.2019	34.9431	27.3456	-0.03	4.916
2	610	7.1968	34.9427	27.346	-0.024	4.912
2	611	7.1822	34.9421	27.3477	-0.0389	4.919
2	612	7.1596	34.9416	27.3504	-0.039	4.949
2	613	7.1479	34.9408	27.3515	-0.0381	4.954
2	614	7.1417	34.9402	27.3518	-0.036	4.943
2	615	7.1323	34.9398	27.3529	-0.0301	4.905
2	616	7.1247	34.9395	27.3537	-0.0184	4.942
2	617	7.122	34.939	27.3537	-0.0212	4.946
2	618	7.1108	34.9383	27.3548	-0.0352	4.951
2	619	7.1013	34.9381	27.3559	-0.0231	4.982
2	620	7.0871	34.9377	27.3576	-0.0184	4.976
2	621	7.0637	34.9372	27.3605	-0.0318	4.988
2	622	7.0396	34.936	27.3629	-0.0243	4.991
2	623	7.0176	34.9349	27.3651	-0.0256	5.025
2	624	7.0071	34.9346	27.3664	-0.0365	5.033
2	625	7.0019	34.9343	27.3669	-0.0381	5.001
2	626	6.9949	34.9338	27.3674	-0.0331	5.009
2	627	6.9881	34.9333	27.3679	-0.0288	5.005
2	628	6.9846	34.933	27.3682	-0.0356	5.019
2	629	6.981	34.9326	27.3683	-0.0325	5.029
2	630	6.976	34.9324	27.3689	-0.017	5.046
2	631	6.9694	34.9321	27.3696	-0.0206	5.017
2	632	6.9597	34.9316	27.3706	-0.0315	5.056
2	633	6.9481	34.9311	27.3718	-0.019	5.047
2	634	6.9308	34.9307	27.3739	-0.0191	5.031
2	635	6.9241	34.9304	27.3746	-0.0203	5.065
2	636	6.9177	34.93	27.3751	-0.0334	5.057
2	637	6.8993	34.9296	27.3774	-0.0223	5.057
2	638	6.8831	34.9291	27.3792	-0.0369	5.07
2	639	6.8627	34.9285	27.3815	-0.0343	5.063
2	640	6.8476	34.9279	27.3831	-0.0241	5.092
2	641	6.8353	34.9271	27.3842	-0.0251	5.089
2	642	6.8233	34.9266	27.3854	-0.0183	5.052
2	643	6.8174	34.9264	27.3861	-0.0189	5.092
2	644	6.8152	34.9261	27.3862	-0.0203	5.104
2	645	6.813	34.9257	27.3861	-0.0318	5.079
2	646	6.8104	34.9256	27.3864	-0.0217	5.103
2	647	6.8034	34.9255	27.3873	-0.019	5.099
2	648	6.7901	34.9249	27.3887	-0.0302	5.103
2	649	6.7684	34.9248	27.3916	-0.0389	5.075
2	650	6.7614	34.9244	27.3922	-0.0301	5.112
2	651	6.7535	34.9239	27.3928	-0.0223	5.106
2	652	6.737	34.9232	27.3946	-0.0313	5.116
2	653	6.72	34.9227	27.3965	-0.0218	5.128
2	654	6.7116	34.9221	27.3972	-0.0276	5.127
2	655	6.7041	34.922	27.3981	-0.0253	5.124
2	656	6.6957	34.9217	27.399	-0.0169	5.148
2	657	6.6853	34.9214	27.4002	-0.0222	5.15
2	658	6.6714	34.9211	27.4018	-0.0277	5.147
2	659	6.6418	34.9208	27.4056	-0.0332	5.149
2	660	6.6304	34.9203	27.4068	-0.0209	5.168
2	661	6.6166	34.9197	27.4082	-0.0178	5.16
2	662	6.6045	34.9193	27.4095	-0.0177	5.163
2	663	6.5938	34.9188	27.4105	-0.019	5.17
2	664	6.5863	34.9185	27.4113	-0.0297	5.175
2	665	6.5819	34.9183	27.4118	-0.0286	5.163
2	666	6.5765	34.9181	27.4123	-0.0207	5.165
2	667	6.5681	34.9176	27.4131	-0.0369	5.19
2	668	6.5635	34.9175	27.4136	-0.0381	5.174
2	669	6.5603	34.9174	27.414	-0.0341	5.181
2	670	6.5529	34.9172	27.4148	-0.024	5.165
2	671	6.5455	34.9169	27.4155	-0.0279	5.164
2	672	6.5407	34.9169	27.4161	-0.0334	5.171
2	673	6.533	34.9168	27.4171	-0.0233	5.162
2	674	6.5283	34.9165	27.4175	-0.0176	5.178
2	675	6.5184	34.9162	27.4186	-0.0194	5.182
2	676	6.5103	34.916	27.4196	-0.0167	5.204
2	677	6.5073	34.9157	27.4197	-0.0184	5.203
2	678	6.5044	34.9154	27.4199	-0.0195	5.217
2	679	6.4972	34.9154	27.4208	-0.0187	5.213
2	680	6.4897	34.9152	27.4217	-0.019	5.206
2	681	6.4859	34.9152	27.4222	-0.0182	5.207
2	682	6.4784	34.9153	27.4232	-0.0295	5.205
2	683	6.4739	34.915	27.4236	-0.0375	5.199
2	684	6.4701	34.9146	27.4238	-0.0273	5.204
2	685	6.4663	34.9146	27.4243	-0.0316	5.215
2	686	6.46	34.9146	27.4252	-0.0201	5.212
2	687	6.455	34.9144	27.4257	-0.0206	5.216
2	688	6.451	34.9143	27.4261	-0.0265	5.225
2	689	6.4483	34.9144	27.4265	-0.0285	5.241
2	690	6.4432	34.9144	27.4272	-0.019	5.226
2	691	6.4371	34.9142	27.4279	-0.0286	5.235
2	692	6.4305	34.9144	27.429	-0.0378	5.224
2	693	6.424	34.9146	27.43	-0.039	5.252
2	694	6.4191	34.9149	27.4308	-0.0386	5.243
2	695	6.4127	34.9149	27.4317	-0.0378	5.241
2	696	6.4056	34.9149	27.4326	-0.0365	5.241
2	697	6.3985	34.9149	27.4336	-0.0357	5.252
2	698	6.3848	34.915	27.4354	-0.0256	5.255
2	699	6.3784	34.915	27.4363	-0.0197	5.264
2	700	6.3654	34.9149	27.4379	-0.0227	5.286
2	701	6.3519	34.9149	27.4397	-0.0346	5.276
2	702	6.3464	34.9146	27.4403	-0.0364	5.286
2	703	6.3457	34.9146	27.4403	-0.0373	5.283
2	704	6.3463	34.9144	27.44	-0.0283	5.285
2	705	6.3435	34.9142	27.4403	-0.0269	5.33
2	706	6.3334	34.9144	27.4417	-0.0269	5.303
2	707	6.3309	34.9141	27.4419	-0.03	5.333
2	708	6.3302	34.9141	27.442	-0.0228	5.349
2	709	6.3298	34.914	27.4419	-0.0168	5.347
2	710	6.3299	34.9139	27.4418	-0.0187	5.364
2	711	6.3295	34.9137	27.4418	-0.0187	5.384
2	712	6.3294	34.9137	27.4417	-0.019	5.384
2	713	6.3294	34.9136	27.4417	-0.0203	5.342
2	714	6.3292	34.9136	27.4417	-0.0326	5.337
2	715	6.3251	34.9136	27.4423	-0.0297	5.328
2	716	6.3202	34.9136	27.4429	-0.0288	5.355
2	717	6.3116	34.9136	27.444	-0.0204	5.374
2	718	6.2885	34.9142	27.4475	-0.0259	5.389
2	719	6.2788	34.9142	27.4488	-0.0303	5.366
2	720	6.2761	34.9139	27.4489	-0.0206	5.372
2	721	6.2734	34.9137	27.4491	-0.0227	5.401
2	722	6.2689	34.9134	27.4495	-0.0384	5.387
2	723	6.2616	34.9135	27.4505	-0.0379	5.368
2	724	6.2459	34.9136	27.4526	-0.0359	5.362
2	725	6.2335	34.9139	27.4545	-0.0381	5.357
2	726	6.2232	34.9137	27.4557	-0.0255	5.378
2	727	6.214	34.9135	27.4567	-0.0341	5.384
2	728	6.2086	34.9133	27.4573	-0.0379	5.374
2	729	6.2049	34.9132	27.4577	-0.0288	5.394
2	730	6.1975	34.9131	27.4586	-0.024	5.365
2	731	6.1919	34.9129	27.4591	-0.0352	5.404
2	732	6.1839	34.9128	27.4601	-0.0272	5.424
2	733	6.1753	34.9128	27.4612	-0.0385	5.409
2	734	6.1626	34.9131	27.4631	-0.033	5.406
2	735	6.1535	34.9131	27.4643	-0.0221	5.403
2	736	6.1469	34.9129	27.465	-0.033	5.417
2	737	6.1396	34.9128	27.4658	-0.0286	5.423
2	738	6.134	34.9128	27.4665	-0.0276	5.426
2	739	6.1243	34.9129	27.468	-0.0193	5.448
2	740	6.1174	34.9129	27.4688	-0.0194	5.443
2	741	6.1101	34.9127	27.4696	-0.0187	5.444
2	742	6.1015	34.9126	27.4706	-0.0201	5.458
2	743	6.095	34.9124	27.4713	-0.0207	5.451
2	744	6.0883	34.9123	27.472	-0.0367	5.447
2	745	6.0799	34.9122	27.4731	-0.0211	5.472
2	746	6.0682	34.9124	27.4748	-0.0209	5.438
2	747	6.0527	34.9127	27.477	-0.0212	5.481
2	748	6.0387	34.9126	27.4787	-0.0269	5.501
2	749	6.0269	34.9124	27.48	-0.019	5.486
2	750	6.0166	34.9126	27.4816	-0.0179	5.49
2	751	6.0084	34.9127	27.4826	-0.0171	5.506
2	752	6.0019	34.9126	27.4834	-0.018	5.512
2	753	5.9887	34.9127	27.4852	-0.0188	5.508
2	754	5.9595	34.9132	27.4893	-0.0262	5.5
2	755	5.9411	34.9132	27.4917	-0.0378	5.52
2	756	5.9393	34.9128	27.4916	-0.025	5.545
2	757	5.9345	34.9127	27.4921	-0.0213	5.563
2	758	5.9293	34.9126	27.4928	-0.0365	5.53
2	759	5.9277	34.9126	27.4929	-0.024	5.556
2	760	5.927	34.9124	27.4928	-0.021	5.57
2	761	5.9259	34.912	27.4927	-0.0221	5.559
2	762	5.9232	34.912	27.493	-0.02	5.56
2	763	5.9191	34.9122	27.4937	-0.0187	5.568
2	764	5.9147	34.9123	27.4943	-0.0213	5.598
2	765	5.9111	34.9121	27.4946	-0.0285	5.591
2	766	5.909	34.9122	27.495	-0.0269	5.59
2	767	5.9025	34.9122	27.4958	-0.0313	5.605
2	768	5.8894	34.9125	27.4977	-0.0215	5.579
2	769	5.8864	34.9124	27.498	-0.0226	5.575
2	770	5.8853	34.9124	27.4981	-0.0219	5.592
2	771	5.8832	34.9125	27.4985	-0.0233	5.593
2	772	5.8811	34.9125	27.4988	-0.0188	5.599
2	773	5.8764	34.9125	27.4994	-0.0205	5.613
2	774	5.8738	34.9124	27.4996	-0.0352	5.598
2	775	5.8705	34.9126	27.5001	-0.0393	5.627
2	776	5.8589	34.9129	27.5018	-0.0304	5.604
2	777	5.8404	34.9134	27.5046	-0.0324	5.627
2	778	5.8369	34.9133	27.5049	-0.0243	5.633
2	779	5.8352	34.9131	27.505	-0.0223	5.646
2	780	5.831	34.913	27.5054	-0.0229	5.676
2	781	5.8302	34.9129	27.5055	-0.0221	5.659
2	782	5.8292	34.9128	27.5055	-0.0224	5.647
2	783	5.8264	34.9128	27.5059	-0.021	5.668
2	784	5.8244	34.9127	27.5061	-0.0243	5.692
2	785	5.8224	34.9126	27.5062	-0.0211	5.693
2	786	5.8163	34.9125	27.5069	-0.0274	5.678
2	787	5.8114	34.9127	27.5077	-0.0311	5.651
2	788	5.804	34.9128	27.5086	-0.0227	5.688
2	789	5.794	34.913	27.5101	-0.0224	5.679
2	790	5.7801	34.9133	27.5121	-0.0319	5.689
2	791	5.7747	34.9133	27.5128	-0.0291	5.688
2	792	5.7684	34.9133	27.5136	-0.0212	5.695
2	793	5.765	34.9133	27.514	-0.0261	5.685
2	794	5.7591	34.9134	27.5148	-0.0309	5.696
2	795	5.7486	34.9137	27.5164	-0.0218	5.709
2	796	5.7444	34.9137	27.5169	-0.0219	5.704
2	797	5.7431	34.9135	27.5169	-0.0344	5.704
2	798	5.7417	34.9136	27.5171	-0.0376	5.725
2	799	5.741	34.9134	27.5171	-0.0198	5.691
2	800	5.7409	34.9133	27.517	-0.0316	5.711
2	801	5.7399	34.9134	27.5172	-0.0286	5.702
2	802	5.7325	34.9138	27.5185	-0.0189	5.737
2	803	5.7153	34.9145	27.5212	-0.0182	5.721
2	804	5.7059	34.9146	27.5224	-0.0208	5.718
2	805	5.6982	34.9145	27.5233	-0.0321	5.751
2	806	5.6938	34.9145	27.5239	-0.0253	5.782
2	807	5.6917	34.9144	27.524	-0.0281	5.748
2	808	5.6911	34.9142	27.524	-0.031	5.748
2	809	5.6905	34.9142	27.524	-0.028	5.757
2	810	5.6898	34.9141	27.5241	-0.0226	5.772
2	811	5.6894	34.9141	27.5241	-0.0227	5.778
2	812	5.6878	34.9139	27.5242	-0.023	5.768
2	813	5.6855	34.914	27.5245	-0.0279	5.779
2	814	5.6835	34.9141	27.5248	-0.0297	5.791
2	815	5.6807	34.9143	27.5253	-0.0192	5.79
2	816	5.6786	34.9143	27.5256	-0.0262	5.823
2	817	5.6739	34.9144	27.5263	-0.0358	5.794
2	818	5.6683	34.9146	27.5271	-0.0174	5.788
2	819	5.665	34.9148	27.5277	-0.0191	5.79
2	820	5.6644	34.9148	27.5277	-0.0244	5.813
2	821	5.6633	34.9149	27.5279	-0.0363	5.814
2	822	5.6627	34.9148	27.528	-0.0291	5.808
2	823	5.662	34.9148	27.528	-0.0249	5.8
2	824	5.6606	34.9147	27.5282	-0.0361	5.801
2	825	5.6516	34.9153	27.5298	-0.0366	5.829
2	826	5.6364	34.9161	27.5322	-0.0227	5.812
2	827	5.626	34.9162	27.5336	-0.0327	5.84
2	828	5.6218	34.9162	27.5341	-0.0193	5.854
2	829	5.6178	34.9161	27.5346	-0.0309	5.842
2	830	5.6112	34.9164	27.5356	-0.0268	5.864
2	831	5.6082	34.9164	27.5359	-0.0203	5.854
2	832	5.6074	34.9163	27.536	-0.019	5.87
2	833	5.6071	34.9163	27.536	-0.0208	5.865
2	834	5.6069	34.9163	27.5361	-0.0204	5.872
2	835	5.6042	34.9163	27.5364	-0.0269	5.874
2	836	5.6019	34.9163	27.5367	-0.0191	5.871
2	837	5.6001	34.9163	27.5369	-0.018	5.896
2	838	5.5946	34.9166	27.5378	-0.0189	5.862
2	839	5.5827	34.9171	27.5397	-0.0348	5.886
2	840	5.5713	34.9175	27.5414	-0.0323	5.89
2	841	5.564	34.9174	27.5422	-0.0347	5.893
2	842	5.545	34.9181	27.5451	-0.0388	5.921
2	843	5.5284	34.9189	27.5478	-0.038	5.916
2	844	5.5265	34.9185	27.5478	-0.0381	5.914
2	845	5.5235	34.9183	27.548	-0.0328	5.952
2	846	5.5206	34.9182	27.5481	-0.0213	5.913
2	847	5.5161	34.9181	27.5487	-0.0176	5.931
2	848	5.5124	34.9181	27.5491	-0.0085	5.96
2	849	5.5096	34.9183	27.5496	-0.0179	5.935
2	850	5.5074	34.9184	27.5499	-0.0197	5.921
2	851	5.4971	34.9187	27.5514	-0.0191	5.948
2	852	5.485	34.919	27.5531	-0.0194	5.943
2	853	5.4819	34.9188	27.5534	-0.0188	5.968
2	854	5.4791	34.9188	27.5538	-0.0219	5.96
2	855	5.4753	34.9187	27.5541	-0.039	5.98
2	856	5.4713	34.9188	27.5547	-0.03	5.991
2	857	5.4669	34.919	27.5554	-0.0256	5.997
2	858	5.4624	34.9191	27.556	-0.0285	5.96
2	859	5.4573	34.9192	27.5567	-0.0306	5.988
2	860	5.4495	34.9195	27.5579	-0.0275	6.012
2	861	5.4462	34.9196	27.5584	-0.0219	5.998
2	862	5.4437	34.9194	27.5585	-0.0203	6.034
2	863	5.4403	34.9196	27.5591	-0.031	6.032
2	864	5.4378	34.9197	27.5595	-0.0323	6.004
2	865	5.4354	34.9197	27.5598	-0.0204	6.038
2	866	5.4315	34.9197	27.5603	-0.0175	6.06
2	867	5.4261	34.92	27.5611	-0.0174	6.017
2	868	5.4216	34.92	27.5618	-0.02	5.96
2	869	5.4141	34.9206	27.5631	-0.0203	5.992
2	870	5.404	34.9212	27.5648	-0.0216	6.024
2	871	5.3962	34.9213	27.5658	-0.0232	6.002
2	872	5.3826	34.9217	27.5678	-0.019	6.021
2	873	5.3722	34.9219	27.5692	-0.0195	6.044
2	874	5.3669	34.9221	27.5699	-0.0336	6.08
2	875	5.3601	34.9222	27.5709	-0.0272	6.052
2	876	5.3576	34.9222	27.5712	-0.0175	6.069
2	877	5.3544	34.9221	27.5715	-0.0195	6.079
2	878	5.348	34.9222	27.5724	-0.0173	6.116
2	879	5.3406	34.9223	27.5733	-0.0118	6.084
2	880	5.3344	34.9225	27.5742	-0.0174	6.123
2	881	5.3314	34.9225	27.5746	-0.0195	6.085
2	882	5.3237	34.9229	27.5758	-0.0193	6.088
2	883	5.3124	34.9233	27.5775	-0.0213	6.087
2	884	5.3037	34.9237	27.5789	-0.0215	6.119
2	885	5.2985	34.9239	27.5796	-0.0353	6.131
2	886	5.2949	34.9239	27.5801	-0.0187	6.119
2	887	5.2917	34.924	27.5805	-0.0203	6.1
2	888	5.2901	34.9239	27.5806	-0.0211	6.089
2	889	5.2894	34.9237	27.5806	-0.0193	6.135
2	890	5.2871	34.9237	27.5808	-0.0197	6.148
2	891	5.2835	34.9237	27.5813	-0.0193	6.124
2	892	5.2805	34.9238	27.5817	-0.0213	6.124
2	893	5.2796	34.9237	27.5818	-0.0241	6.148
2	894	5.2788	34.9236	27.5818	-0.0201	6.134
2	895	5.2779	34.9236	27.5819	-0.0209	6.104
2	896	5.2709	34.924	27.583	-0.033	6.145
2	897	5.2629	34.9244	27.5844	-0.0201	6.165
2	898	5.2615	34.9244	27.5845	-0.02	6.171
2	899	5.2606	34.9242	27.5845	-0.0197	6.169
2	900	5.2604	34.9242	27.5844	-0.019	6.162
2	901	5.2601	34.9241	27.5844	-0.0277	6.153
2	902	5.2605	34.9241	27.5843	-0.0249	6.16
2	903	5.2605	34.924	27.5843	-0.0211	6.174
2	904	5.2585	34.924	27.5846	-0.0222	6.168
2	905	5.2571	34.924	27.5847	-0.0249	6.185
2	906	5.2531	34.9242	27.5854	-0.0198	6.185
2	907	5.2516	34.9243	27.5856	-0.0224	6.175
2	908	5.2499	34.9244	27.5858	-0.022	6.192
2	909	5.2471	34.9245	27.5863	-0.0203	6.182
2	910	5.2394	34.9248	27.5874	-0.0222	6.214
2	911	5.2347	34.9252	27.5883	-0.0196	6.187
2	912	5.2322	34.9252	27.5886	-0.0229	6.192
2	913	5.2231	34.9254	27.5899	-0.02	6.189
2	914	5.2142	34.9259	27.5913	-0.0218	6.183
2	915	5.2099	34.926	27.5919	-0.0213	6.203
2	916	5.2078	34.926	27.5921	-0.0193	6.204
2	917	5.2068	34.9259	27.5922	-0.018	6.218
2	918	5.2062	34.9258	27.5922	-0.0186	6.22
2	919	5.2062	34.9257	27.5922	-0.0223	6.214
2	920	5.2062	34.9257	27.5921	-0.021	6.223
2	921	5.2061	34.9256	27.5921	-0.0208	6.229
2	922	5.2059	34.9256	27.592	-0.0195	6.24
2	923	5.2058	34.9257	27.5921	-0.0206	6.256
2	924	5.2056	34.9256	27.5921	-0.0218	6.265
2	925	5.2013	34.9259	27.5928	-0.0191	6.25
2	926	5.1941	34.9263	27.594	-0.0223	6.259
2	927	5.1889	34.9264	27.5947	-0.022	6.273
2	928	5.184	34.9266	27.5954	-0.019	6.253
2	929	5.1771	34.927	27.5966	-0.0039	6.242
2	930	5.1664	34.9276	27.5983	-0.0195	6.241
2	931	5.1612	34.9276	27.599	-0.0221	6.255
2	932	5.1588	34.9274	27.5991	-0.0209	6.25
2	933	5.1586	34.9274	27.5991	-0.0364	6.27
2	934	5.1579	34.9274	27.5992	-0.0287	6.271
2	935	5.1567	34.9274	27.5994	-0.0216	6.298
2	936	5.1557	34.9271	27.5992	-0.0241	6.29
2	937	5.1547	34.927	27.5993	-0.0161	6.333
2	938	5.1493	34.9274	27.6002	-0.0194	6.337
2	939	5.1406	34.928	27.6017	-0.019	6.335
2	940	5.1333	34.9281	27.6027	-0.0219	6.338
2	941	5.1328	34.9282	27.6028	-0.0194	6.358
2	942	5.1319	34.9282	27.6029	-0.0121	6.372
2	943	5.1309	34.9281	27.6029	-0.0154	6.383
2	944	5.129	34.9281	27.6031	-0.0219	6.369
2	945	5.1289	34.9283	27.6033	-0.0226	6.376
2	946	5.1283	34.9282	27.6034	-0.0098	6.363
2	947	5.126	34.9283	27.6037	-0.0176	6.369
2	948	5.1221	34.9285	27.6043	-0.0239	6.352
2	949	5.1118	34.9291	27.606	-0.0059	6.38
2	950	5.1075	34.9292	27.6066	-0.0176	6.388
2	951	5.1042	34.9291	27.6069	-0.0211	6.383
2	952	5.0984	34.9293	27.6077	-0.0396	6.372
2	953	5.0947	34.9293	27.6082	-0.0247	6.369
2	954	5.0917	34.9293	27.6085	-0.023	6.402
2	955	5.0867	34.9297	27.6094	-0.0221	6.387
2	956	5.075	34.9303	27.6113	-0.022	6.392
2	957	5.0598	34.9309	27.6136	-0.0218	6.385
2	958	5.0577	34.9311	27.6139	-0.0229	6.42
2	959	5.0504	34.9315	27.6151	-0.0231	6.414
2	960	5.0424	34.9319	27.6164	-0.0303	6.412
2	961	5.0389	34.9319	27.6168	-0.0325	6.425
2	962	5.0361	34.9318	27.617	-0.0215	6.425
2	963	5.0294	34.9322	27.6181	-0.0252	6.415
2	964	5.0226	34.9326	27.6192	-0.0231	6.429
2	965	5.0188	34.9325	27.6197	-0.0231	6.45
2	966	5.0163	34.9325	27.6199	-0.0211	6.429
2	967	5.0147	34.9325	27.6201	-0.0071	6.429
2	968	5.0118	34.9328	27.6206	-0.0211	6.431
2	969	5.01	34.9327	27.6207	-0.0219	6.45
2	970	5.0081	34.9326	27.621	-0.021	6.456
2	971	5.006	34.9327	27.6213	-0.0285	6.495
2	972	5.0047	34.9328	27.6215	-0.035	6.518
2	973	5.002	34.9328	27.6218	-0.0235	6.507
2	974	4.999	34.9329	27.6222	-0.0231	6.446
2	975	4.9946	34.9331	27.6229	-0.0238	6.475
2	976	4.9847	34.9335	27.6244	-0.0229	6.454
2	977	4.9721	34.9342	27.6264	-0.0216	6.478
2	978	4.9678	34.9342	27.6269	-0.0219	6.471
2	979	4.9674	34.9342	27.6269	-0.0234	6.478
2	980	4.9673	34.9341	27.6269	-0.0206	6.488
2	981	4.9667	34.9339	27.6268	-0.0199	6.489
2	982	4.9634	34.9341	27.6273	-0.0206	6.503
2	983	4.9559	34.9344	27.6284	-0.0231	6.497
2	984	4.9544	34.9344	27.6286	-0.022	6.538
2	985	4.9537	34.9344	27.6287	-0.0231	6.544
2	986	4.9527	34.9345	27.6289	-0.022	6.521
[truncated: 35,474 more rows]
